# Supplementary material for: Development and characterization of highly polymorphic long TC repeat microsatellite markers for genetic analysis of peanut
Source: BMC Res Notes. 2012 Feb 3;5:86. doi: 10.1186/1756-0500-5-86 (PMC3296580; doi:10.1186/1756-0500-5-86)
Supplement: Additional file 1 — Table S1. Marker homologies and information. The file provides information on all markers used in this work: marker name, primer sequence, SSR motif, GenBank number, PCR conditions, fragment length, sequence homologies and if the primers are polymorphic (P) or monomorphic (M) for parents of four mapping populations. [file 1756-0500-5-86-S1.XLS]

## Sheet: Primer-info
Marker name (long)	Marker name (short)	Primer forward (5' - 3')	Primer reverse (5' - 3')	Motif / SSR	Repeat type	Ta	Frag length	GD within cultivated germplasm	GenBank #	Sequence	Blastx - top hit vs Arabidopsis and fabaceae proteins	E-value	Possible redundancy	E-value
Ah3TC12A01	TC12A01	ATTCAACGTCGATGGTTATTGG	ACATTAGGCTCCAGCATGTGAC	(TC)20	perfect	52	366-426	0	JN887491	ACGGTCTCTCACTACAAAAAAGACGCTGAGAGCCGTCGGATTCAACGTCGATGGTTATTGGCACATTTAGTGGCAGATTTTGCGTCGGATATAAGGTAGCTTAGATTTTCCAAAAATGTTTGCCGTCGGATTTTACATTCCAACTCTAAGTCGGATGTTGATTAGTAGCACGAAATATAGTTTTGTTGGCGCCACAGTTACTGACGAATTTACCGTCGATTTTTGCCGAAAGTAAATCGATTTAATAAAACGCTACGTTTCACCAATTTAAAATTGGAGTAATCTAACGGTACACTGATTTAAAATTCAAACGCGAACCCTTCCTCTCTCACTTGTGGGAATTCTCTCTCTCTCTCTCTCTCTCTCTCTCTCTCTCTCTCTCTGCCGTCGGAGGAAGTG…	No hits found
Ah3TC12B04	TC12B04	TTGGACTTCCCTAAACTTCTCG	GGTCAGAATGAGAAGCACACAA	(TC)16 (TC)9	imperfect	52	254-314	0	JN887492	TTGTGATGCAATTCACCTTTCCTCTAAATTATACTTGGACTTCCCTAAACTTCTCGTGAGTATACACATGCTGAAATTGAGCTTCTATTGAGGATTTTGTTGCACACGGTATGATGGTATGAAAATCTACAACATCTGATTCTCTCTCTCTCTCTCTCTCTCTCTCTCTCTCTTTCTCTCTCTCTCTCTCTCTGCTTTCTACTTCCTATGCAATTATCATGTTGTTTGACGAATTGGATAAGTGAGATGTTGTGTGTACTAAACTTGTGAAAAACAATATGCATGCTCTCGCTTCTTTGTGTGCTTCTCATTCTGACCCAGAAGTGGTGATC	gi|92897746|gb|ABE93858.1| FAR1; Zinc finger, SWIM-type; Iron hy...	2e-15	Ah3TC40G04	4e-76
Ah3TC12D08	TC12D08	TTTTGGTGTTTTGTTGCTCTA	GCGGGACAAAGATTACATT	(TC)7 (CT)11 (CA)14	composite	52	174-234	0	JN887493	GATCTTTTGTCTCCGATAGTGTTTGTGATGGGTGATGAATCAGAGGCATTTTGGTGTTTTGTTGCTCTACTGGAGCGTCTTGGACCGAACTTTAATCGTGACCAAAATGGCATGCACTCTCAACTGTTTGCATTATCTAAGGTCTCTCTCTCTCTCCCTCTCTCTCTCTCTCTCTCTCTCCCTCTCTCTCTCACACACACACACACACACACACACACATTTGTTTTTCTAGAAATGTAATCTTTGTCCCGCCGTGGATC	At5g52590.1 68418.m06530 RabGAP/TBC domain-containing protein co...	2e-19	Ah3TC26E12	5e-75
Ah3TC13C03	TC13C03	AGATGGTACCTGGAGAGTGGAA	TGTTGAGTTCACACCAAAACCT	(GA)11 (GA)7 (GA)12	imperfect	50	250-310	0.58726	JN887494	GATCCACAAAAACGCACTAAATACAGCAAGGTATACAAATTTGGATTCAAGGAATTCCGTCAACAGAAAAAAGCCGTCAAGATACAAACTTGCATCAGAGAGAGAGAAAGAAAGCAAGATGGTACCTGGAGAGTGGAAAGTGATAGAGAAATCAGCAAGATTGGATTGAGCAGAACGTTGTGGGAAAGAAGAAGAGGGAACGGTGTTTGTATAAGAACGAACTTGGTTCCTTAATGGAGAGAGAGAGAGAGAGAGAGAGTGAGAGAGAGAGAGAGAGAGAGAGAAACTGAATGCGCAAAATCGCGTCAAGAAAAGGTCAGAAAAGAGGAAACTGCAGATAAAGAAAGTCGATTCTGAGCGGACGTGTTCTTTGGAGGTTTTGGTGTGAACTCAACATTA…	No significant hits found
Ah3TC13E05	TC13E05	TCCTCTGCTTCCTCTGTTTCTT	TGGCTGTGGCTTTAGGGTATAG	(TC)23	perfect	50	75-135	0.71178	JN887495	GATCAATGGCTATACTATAGTCCTATATAAGTAGTTTATGTTTACCATTCTAATTGCATTTTCTCTGTAATCCTCTGCTTCCTCTGTTTCTTATTTCTCTCTCTCTCTCTCTCTCTCTCTCTCTCTCTCTCTCTCTCTCTCTCATATTAGAGGCTATACCCTAAAGCCACAGCCATGGCTACAGCTACTGAAGTATTTACTGAGAAACCACTTCAAGGTGTTCCAATCCTTGCAAGAGAGCCTAGTTTCTCATCTTCACCAAGAAGGTACTAATCTCAAATTTTTCAATATCAAAAAAGTTACCAAGCTATCTTTAATTTCTCATTTCTCTCGCCCTTAATAAAAAACATTCATTTGCACTTTTGAACATGATTTTGGATC	No significant hits found
Ah3TC13G05	TC13G05	GACACAACGTTATCGAACCAAA	CAAGAGGAGACAGGGAAGAAGA	(CT)21 (TC)24	composite	58	312-372	0	JN887496	GATCCTTAATCTCGCGCGCAATAAGAGAGGAAGACGTAGACACAACGTTATCGAACCAAAACCAGTGTTTTCGTTTCTTGTCTCATACTCCTTAATACTACGAAATACGTAATACTATTCTTTATTACTCCCTATATTGTTTAGACTTAGCAGCTTCCATTGTTTTGAGTTGACCAATGCTTCGGCATGCGCGTGGTGTGTTTTGTTTCTTCTCTTGTCTCCTTTTCCTTCTTATCCTACGCACCTCTCTCTCTCTCTCTCTCTCTCTCTCTCTCTCTCTCTCTCTCTCTCTCTCTCCCCACCATCTCCATCATCAACTACACTCACTCACTTACTAGTGTTATGCAGTACCAGTTGTTCTTCTTCCCTGTCTCCTCTTGATC	No significant hits found
Ah3TC14B08	TC14B08	CACCAGCACAAACTTCTGAATC	CGCTTTTCTGTGTTTTGTGTTT	(AG)9 (GA)7 (AG)17 (AG)26	composite	53	159-219	0.66211	JN887497	GATCTCTAATGGAGATGCCACCAGCACAAACTTCTGAATCTACCAACAAAATAATGCTGCCTCCAACCAATTTTCTGTCTAGTACCAAAAGGAAAAGGAATCAACAGAGAGAGAGAGAGAGAGAGAGAGAGAGAGAGAGAGGAGAGAGAGAGAGAGTCTACATCTAGTGTGACTTTGATTTAACAAAACACAAAACACAGAAAAGCGTGTATAAGCAAATAATTCATGCTACCCACTATGTTGTTATCTCATCAAACAACCTTAAAAGTTGAACCTTTTTCAG	No hits found
Ah3TC14H09	TC14H09	GAATCTTTGCGCTCTTTCTCAC	AAAACCCGATTCACAAACTGAC	(CT)6 (CA)9 (CT)7	composite	58	100-160	0.08318	JN887498	GATCTCCAAAGTCCAAACACCTTTACATCAACCTCCGAATCTTTGCGCTCTTTCTCACACTCTCTCGCTCTCTCTCTCTCACACACACACACACACACTCAGAAGACTTTGCACTCTTCTGTTGTCTCTCTCTCTCTCTTCGCCGTCAGTTTGTGAATCGGGTTTTCAACCCAGCAGGTACGCACGTGCGTCTTCTCTCTCTCTCTCTCTCTCTCTCTCTCTCTCTCTCTCTCTCAAATGTGTGTGTGTGCTCTCAGACACTCTTCTTTCTCTTTCTCTTTTTTTTTTTTTCCACTGCGCTCTCTGTTTTTTTTGAGATGGGAGAATTGCGCTCGAGTGAGAATCAAACTCGCGCGGGCGCGGGGGGGGGGGGGAG	No significant hits found
Ah3TC15D11	TC15D11	TAGATGCACAGTTCAATG	GAAACCTACAAATTACCAGT	(CT)8	perfect	61	208-268	0	JN887499	TAGATGCACAGTTCAATGTCTCTCTCTCTCTCTCTCTCTCTCTCTCTCTCTCTCTCTCTCTCTCTCTCTCTCTCTCATCCAGTTAGACACACAAACTTGGTCATTTTTGGTATCAAAAGAGTCTGTTTTATATTTATATAAGATTGTATGATTTTAGGCGTAATATTAGTTGCATGCTTAATATTGTTATTTGTTGGTCTCATGCTGTGGTTTTTTAAACTGGTAATTTGTAGGTTTCCGATGCAGATCA	No significant hits found
Ah3TC15F12	TC15F12	ACCCTGAAATCGTGTCTCTGTC	GGGCATAGAGGAGATCGAAGAC	(CT)12	perfect	53	78-138	0.83884	JN887500	GATCCCACCACCTCGCGTCTCCAGGTATGCTCAGAGCTACTATTAGTGACGCTCCCTCTGTCCTCGTGGTCGTCGACCACCCTGAAATCGTGTCTCTGTCCTCATCGTCGATCCCTCTCTCTCTCTCTCTCTCTCTCTCCCTCTCTCTCTCGCGTCAAGCCTCTGTCTTCGATCTCCTCTATGCCCAAGATC	No hits found
Ah3TC16A10	TC16A10	TATCGGAGAACAAGCACACATC	CTCCAAAGTCCAAACACAAACA	(AG)9 (AG)7 (GT)9 (GA)6 (GA)21	composite	52	225-285	0.5102	JN887501	GATCAGAAAGGAAGCAGAGAGCAGAGTGGAAAACGAAGAAGAGAGAAAGGGAAAGTAGCGTATCGGAGAACAAGCACACATCTTGGAGAGAGAGAGAGAGAGAGAGAGAGAGAGAGAGAGAGAGAGAAGACGCACGTGCGTACCTGCTGGGTTGAAAACCCGATTCACAAACTGACGGCGAAGAGAGAGAGAGACAACAGAAGAGTGCAAAGTCTTCTGAGTGTGTGTGTGTGTGTGTGAGAGAGAGAGAGCGAGAGAGTGTGAGAAAGAGCGCAAAGATTCGGAGGTTGATGTGTTTGTGTTTGGACTTTGGAGATC	No significant hits found
Ah3TC16A10_1	TC16A10_1	AGCAGAGAGCAGAGTGGAAAAC	CTCCAAAGTCCAAACACAAACA	(AG)8	perfect	52	273-333	0.72222	JN887502	GATCAGAAAGGAAGCAGAGAGCAGAGTGGAAAACGAAGAAGAGAGAAAGGGAAAGTAGCGTATCGGAGAACAAGCACACATCTTGGAGAGAGAGAGAGAGAGAGAGAGAGAGAGAGAGAGAGAGAGAAGACGCACGTGCGTACCTGCTGGGTTGAAAACCCGATTCACAAACTGACGGCGAAGAGAGAGAGAGACAACAGAAGAGTGCAAAGTCTTCTGAGTGTGTGTGTGTGTGTGTGAGAGAGAGAGAGCGAGAGAGTGTGAGAAAGAGCGCAAAGATTCGGAGGTTGATGTGTTTGTGTTTGGACTTTGGAGATC	No significant hits found
Ah3TC17F01	TC17F01	CAATTGAGAAACTGCCATTTGA	TGGAGGTATATTCTTGCACCCT	(TC)6	perfect	61	128-188	0	JN887503	GATCCAACGGTGAACAATTGAGAAACTGCCATTTGAAGTTTACTACTTTGGGCAAAAACGGAAATTCTGTTTTTTCCTCTTCTCTCTCACTTGGTGGCTATTCTCTCTCTCTCAAAAAACCTCAAAAAACTGAATTAGAGTTGTGACACTAGGGTGCAAGAATATACCTCCAAAATGTTGGACTTGTGCCTCACAAAGGAGAGAAAAAAACCCAACAAATCTCCCCCTTCTCGACTAGGTGGAGGCCCTCGCCATTCTGACGATCAAACAACATGTTTCAAACTTTTCTCTTGACAATGCTTTTGTCATCATATCAGCACCATTGTCATCAGTGTGAACTTTCTCAAGTTCCAACAACTTAGAATCTAACACATCCCGTATCCAGTGATACCTAACATC…	gi|29423276|gb|AAO73525.1| gag-pol polyprotein [Glycine max]	1e-08
Ah3TC19A02	TC19A02	CGTCTTGTTTCCTGAACATCTG	TGTCGGATGCTAGTATGGTTTG	(CT)29 (TG)7 (TG)7	composite	58	344-404	0.44444	JN887504	GATCTCGTCTTGTTTCCTGAACATCTGATAGGTTGCTCTATCTAGAAAGTCACCATATATTCAGACTGCACACCGGGTATGACCTCTTTAATTTCAAGTTTTCAACCCCCCCCCCCTTCTCTCTCTCTCTCTCTCTCTCTCTCTCTCTCTCTCTCTCTCTCTCTCTCTCTCTCTCTCTCGTTGTTGTTGTTGTTGTTATGTGTGTGTGTATGATGTTTCTTTCAATTTATGTGATTATATTGGAGAAAAACCAATATACCTTTTGAAAATGCTTAATAGTCTGAAGTTAGATAACAAGAAATCAGTTAGGAAATAACATAATATCATCCATTTTATAGGTCAGTGGTCTTATGTTGGCAAACCATACTAGCATCCGACATCTTTTCAGTAGGTGTTTGA…	gi|27261150|gb|AAN87551.1|AF376053_1 gamma-tubulin [Lupinus albus]	2e-18
Ah3TC19A02_1	TC19A02_1	CAAACCATACTAGCATCCGACA	AGATTGTACACATGAAATTGGCA	(TG)6	perfect	58	108-168	0.62698	JN887505	GATCTCGTCTTGTTTCCTGAACATCTGATAGGTTGCTCTATCTAGAAAGTCACCATATATTCAGACTGCACACCGGGTATGACCTCTTTAATTTCAAGTTTTCAACCCCCCCCCCCTTCTCTCTCTCTCTCTCTCTCTCTCTCTCTCTCTCTCTCTCTCTCTCTCTCTCTCTCTCTCTCGTTGTTGTTGTTGTTGTTATGTGTGTGTGTATGATGTTTCTTTCAATTTATGTGATTATATTGGAGAAAAACCAATATACCTTTTGAAAATGCTTAATAGTCTGAAGTTAGATAACAAGAAATCAGTTAGGAAATAACATAATATCATCCATTTTATAGGTCAGTGGTCTTATGTTGGCAAACCATACTAGCATCCGACATCTTTTCAGTAGGTGTTTGA…	gi|27261150|gb|AAN87551.1|AF376053_1 gamma-tubulin [Lupinus albus]	2e-18
Ah3TC19B03	TC19B03	ACCTGGCTGGATCAACACTCTA	AGAAGAGAAGTGACGGAAGCAG	(AG)27	perfect	61	229-289	0	JN887506	GATCCCCTGCGCATGCCTGACCTGGCTGGATCAACACTCTAATTAAGTTCCCGAAAACAATGTAAGAGAGAGAGAGAGAGAGAGAGAGAGAGAGAGAGAGAGAGAGAGAGAGAGAGAGAGTAACCAACCAGGTGAATGGTTTTGCAGCGATGAAGCGGGAACAGAGTTGGAGCAGCAGCGCCACCATCCATGGTCAAGCAGATCGAGAGGTGAGGGAATATCTACGCTATCTTAGCCACCTGATTAATAATTATATCTGCTTCCGTCACTTCTCTTCTTTTCTTTTTTATTAATGTTAATTTTAATATCTTGATATAAATTATTTTTGCCCAACTTTATTGTCAAAACTTTATCCACTTAACAAAAATAAGCTTAAGCTTTCCTTTTTCTTTTCCAAAG…	No significant hits found
Ah3TC19B04	TC19B04	GGAATGACCAATTTTCCAATGT	TATGAAGGTGTCCGAGGATTTT	(AG)9 (AG)26	imperfect	58	303-363	0	JN887507	CATCAACATCAACTTGTACATCCACGCTAGGTCAAAGAAACATGGACAGAAGGGAACCATGCTTAATGTCTTCTTAATCTCCGGATACTGTGTACACATTATTAAACCTCTGTAGAATTTCATCATTAAAATGTGATGGAATGACCAATTTTCCAATGTTACAAATATCAGAGACAGAGAGCCGGAGGGGGAGAGAGAGAGAGAGAGAGGAATCAGGAAAGTACCCAAAATATAAATGTCAAATAAGAGAGGAGATTGGCACCCAGAGAGAGAGAGAGAGAGAGAGAGAGAGAGAGAGAGAGAGAGAGAGAGAGAGTTAAGATGGAAAAGGAAAATATTTAGTCATTCCTCCTTGCTAGTTTAAGCAATTTAAGAACATCTTCATAAACAATAAATGTT…	At5g66380.1 68418.m08370 mitochondrial substrate carrier family ...	5e-12
Ah3TC19B05	TC19B05	TTTTGACGAGGTCAGGAAGAAT	AGTCTCTCTCGCTAACTGCACC	(CT)25	perfect	50	368-428	0	JN887508	CCATCTTGCATTCAGAGGAAGTATGTCAAAAATTGGGGGATTAACTTTTGACGAGGTCAGGAAGAATACAGAACTGTATCTTGTGAATAAAATGCATATCATGCTTGTAAATATTTATTTGCAGATTTAACAACTATTACATTGAGCATTACATGCTAACGTGGTTTACTAATCCTGTACATTAGAAAATTACACTCCCATCTTTGAGCAAAAAAGAAATTTTCAATTACCAACATTAGGTGAAATTATACATATTTCTTCTGCATAAATAGTGTCGATTGTATTCTTCTACAGGGTATTAATTCATCCTGTTGCATATGTGCTAAATTTACATTATTACATATATCACTCATATAATGAGACATTCCTCTCTCTCTCTCTCTCTCTCTCTCTCTCTCT…	gi|30721696|gb|AAP33664.1| ferredoxin-dependent glutamate syntha...	1e-12
Ah3TC19B07	TC19B07	ACATGGTATCACGGTGTGAAAT	ACACAGAACAGCTCCTTGATTC	(TC)29 (CT)38	composite	52	130-190	0.84722	JN887509	GATCTTGTGATACAGTTCACCTTTCCTCTAAATTGTGCTTGAACTTTCTTGAACTTCTCGTGAGTATATACATGCTGAAATTGGGCCTTTATTGCTGATTTTGTTGCACATGGTATCACGGTGTGAAATCTGCAACATCAAATTCTCTCTCTCTCTCTCTCTCTCTCTCTCTCTCTCTCTCTCTCTCTCTCTCTCTCTCTCTCTCTCTCTACTTGCTAGGCAATTATCGTATTGCTTCACAAATTGAATCAAGGAGCTGTTCTGTGTGNTGNNCTCGTTGNNNNNTCCGTGCCTGCTCTCGCTCCTTTGTGTGCTTCTCTTCTTGGAGACAAAAGTGGTGATC	gi|92897746|gb|ABE93858.1| FAR1; Zinc finger, SWIM-type; Iron hy...	1e-12	Ah1TC9C08	2e-35
Ah3TC19B11	TC19B11	TTTTCAATTCCTTGCATGCTTA	CAATCAACACAAAATAACCGGA	(CT)16	perfect	50	166-226	0	JN887510	GATCAATTACGTCTTTTGACTAATTCTCAAGGAGGATTGATTGAGTTGGATTGATTCCACACAATTGCCATGTTTGTGGTCCACAACTAGGATAGGAAACCTAGATTACCCACTTCTTACCAAGTGTCCTTTAATTGCCTTCTTTTCAATTCCTTGCATGCTTATTTCAATTCTTGCTATTTACATTTCTTGCTTTCTTGCTTTCATTCCCAATCCCCCATGCTCTCTCTCTCTCTCTCTCTCTCTCTCTCTCTCATAGCCAATGATTGTACACTTAATTGCAACTGCTAGGGAAGACGACCCGGGATTTAAAACTTCCGGTTATTTTGTGTTGATTGTGACACCTTTAGGAATTAAATTTGATGTTGAGAGTTAGTTGTTGATTTGGCTATACTTACA…	No significant hits found
Ah3TC19B11_1	TC19B11	ATCTCTTCCAACAGTTTGGGG	ATGCATCGCAAACATCACTCT	(TC)18	perfect	50	166-226	0	JN887511	GATCTCTTCCAACAGTTTGGGGAGGGGTTAACGATAGAGAAACTATTTTGGTTCAGAAGACTTATTTTCTATAAATCTCTCTCTCTCTCTCTCTCTCTCTCTCTCTCTCTCTGCTGCTTTTTGAAGGTCTCCAGTCTTGTTCAACACAATATTATGAATTTTCCTTTTTAAATTATGTGTTTGCATTGCATATTTGCTTAAATGGATTGGGGAGAGTGATGTTTGCGATGCATTGCACAGTAAAG	No significant hits found
Ah3TC19D09	TC19D09	AAATCCAACGATTTCGGTAAGA	CATGCATAGTGAGAATCAAGGAA	(CT)20	perfect	63	222-282	0	JN887512	GATCATGAACAACGGAGACGAAGATAACAAGGGCTTAATCTGGAAGCTTCCAGAGCTCAAATCCAACGATTTCGGTAAGATTGGTCCCGCCTTCGGCCTCGGCGCCGGCTGCGGCCTCGGTTTCGGCCTTGGCCTTCTTGGAGGTACCTCTCTCTCTCTCTCTCTCTCTCTCTCTCTCTCTCTCTCTGTTAATCTATAAGGTACCGAATTCTGACATTTAGGTCTCACAAAGTTCTCTTTTTTAATTTTTCTGTCCTTCGATTTATTCTCATATTCTTAATTTCATATTCCTTGATTCTCACTATGCATGTTCATGTTATATATTCTAAGTTAGGATC	At4g10330.1 68417.m01698 glycine-rich protein	7e-05
Ah3TC19E01	TC19E01	ATCAGAAACAGAACCCTGGAGA	GGGGAAGAAGAAAGCGGA	(TC)34	perfect	58	318-378	0.5	JN887513	GATCAAATCAGAAGCAGAAGAAATTAGAAGAATCAGAAACAGAACCCTGGAGAGGACCAGCAGCGAGGAGCAGGTTGAGGATGCGAAGCGGCGCGAGGACCAGAAACGACGGCGAGGACCAGAAGCACCGGCAGCAGTGGCGGCAGCGGCGGAAGTGGAGAACGCGAATCCCTTTAGCTCGTGCATCCCCCCCCCCTCTCTCTCTCTCTCTCTCTCTCTCTCTCTCTCTCTCTCTCTCTCTCTCTCTCTCTCTCTCTCTCTCTCCGCGGTCAGCGACGGTAGCTCCNTCGCGGCGATGAGCCCAGTACGATGACTTTTTTCAATGGCGGCAACAAGCCCGGACGACGACGGCAGCCTCCCTTCCGCTTTCTTCTTCCCCACGCGTGATC	No significant hits found
Ah3TC19F05	TC19F05	TAAATTGTGCTTGGACTTCCCT	TTCCAGTTTATCTCGATCACCA	(TC)20	perfect	53	279-339	0	JN887514	GATCTTGTGATGTAATTCACCTTTCCTCTAAATTGTGCTTGGACTTCCCTGACCTTCTTGTGAGTATACACATGCTGAGATTGAGCTTCTATTAAGGATTTTGTTGTACACGGTATGATGGTATGAAAATCTGCAGCATCTGATTCTCTCTCTCTCTCTCTCTCTCTCTCTCTCTCTCTCTCTCCCTCTCTCCTTCCTAGGTAACTATCGTACTGTTTGACGAATTGAATAAGTGAGTTGTTGCATGTAATAAACTCGTTAAAAAAAGCATGTATGCTCTTGCTCTTTTGTGCGCTTCTCATCCCGACCCAGAAGTGGTGATCGAGATAAACTGGAATTTATAAATGATGATC	gi|92897746|gb|ABE93858.1| FAR1; Zinc finger, SWIM-type; Iron hy...	2e-17	Ah3TC12B04	8e-50
Ah3TC19F06	TC19F06	ATCTACTTGACCCTCCTCCTCC	TCTTGCAGACTCGTAGATTCCA	(TTC)12	perfect	61	145-205	0	JN887515	GATCTTCTTCCGTCTCCACACTGCAAGTGACCAGAGACCTCTTGAGAGCAGCCACCAGAATGTCCACTATCGCAAACTGGTTTTGATGGCTCTCCGATTGGCATCTACTTGACCCTCCTCCTCCATTCATGAACGCCGTGCAAACAGGACTGCTCTCCTCCTCATCATCATCACTCTCCAATTCTTCTTCTTCTTCTTCTTCTTCTTCTTCTTCTTCTTGTTCATTGCGGAAGAAGGGAGTTGGCGGAGAAGGCTTGGAATCTACGAGTCTGCAAGATTTGGATC	gi|3695061|gb|AAC62625.1| rac GTPase activating protein 2 [Lotus...	9e-07
Ah3TC19H01	TC19H01	AAAATCCCGTCATGGTAAGTTG	TATGAAGGCACTTGAAGCAAAA	(CT)24	perfect	58	174-234	0	JN887516	CTATCATGGTTTTCAGTAGTTTGATATCCTCCATATTTCAGGTATCTTCTAATTTTGTTTCGTGATGCACCTGTTGAAGTTTGGGCAATGACTAAAAATCCCGTCATGGTAAGTTGGTTGATGCACCCATGACTCTCTCTCTCTCTCTCTCTCTCTCTCTCTCTCTCTCTCTCTCTCTCTTATTTTTATTTTGATTTTTTTCTTTTGAATATTTGGTCATACATGATCTGATAAATTGGCACTGCAGTTGAATGCTCATGCTTCATCACTCCTAGTTTTTGCTTCAAGTGCCTTCATAATTGCATGTTTTTTTTGGATAAACACAAAATATTTTATTTATTTCTTCGAGAAAAGAAAATTCAAAGCCCTATTTTTTGCAGTGCTCTTCCTTTGATC	At3g33530.1 68416.m04290 transducin family protein / WD-40 repea...	3e-07
Ah3TC20B02	TC20B02	CTCACCATCTCTCACTCAGCC	CCCTCTCCCTCTCTCAACATTA	(CA)6	perfect	58	110-170	0	JN887517	GATCCAAATCCTAATTTTATTATAACACACACACACACACACTCCCTCACCATCTCTCACTCAGCCGTCACACACACACAGAGAAGATGAATGGGAAGAAGAAGAAAGGAAGGAGAAGAGGAAAAGGGATGGCACCAACGGGGCTAGAAGCTGCCGTCGCTGTTAATGTTGAGAGAGGGAGAGGGAGAGTGAGTGAGATAGAGAGAGAGAGAGAGAGAGAGAGAGAGAGAGAGAGAGAGAGAAGACACACACCTGCGCGC	No hits found
Ah3TC20B05	TC20B05	GCATGTAAACTATGCAATCGCT	CAACAACTTATTCCACCAAATATCA	(GA)28 (TA)7	composite	50	108-168	0.70862	JN887518	GATCTAATCTAGTAGTTTAATACGAATCGTCACGCGGCATGTAAACTATGCAATCGCTTCCAGACACAGATATTGAGAGAGAGAGAGAGAGAGAGAGAGAGAGAGAGAGAGAGAGAGAGAGAGAGAGAGAGGTACCAGAGAAATGAATGTGATATTTGGTGGAATAAGTTGTTGAGGGTGATC	No hits found
Ah3TC20D05	TC20D05	CAGCACCACATGATTGTCTTTA	GATCAAACCCTCCATAATCGTA	(CT)20	perfect	58	175-235	0.6374	JN887519	GATCCTGTCGGCAACGGTCATGAATATAAAGCGCCAAATCAGCACCACATGATTGTCTTTATTCAACCAACTCATTTAAGCTCTGTCAATATCCACTCACACCTACTCTCTCTCTCTCTCTCTCTCTCTCTCTCTCTCTCTCTCTCACACGAAATTGAGTTGAGCCTCGTTCCTCATTAACACTGATAACTTACACTGAAACATAAAGTACATTACATACGCTACGATTATGGAGGGTTTGATCNNNNNNNNNNNNNNNNNNNNGAATCGAATTCCCGCGGCCGCGAA	No hits found
Ah3TC20E08	TC20E08	AGGCGGGACAAAGATTACATTA	AAACTGGTGGCCAAAGCTATAA	(GT)14 (GA)24 (TG)15	composite	51	205-265	0.72781	JN887520	GATCCAAGGCGGGACAAAGATTACATTACCAGAAAAACAAGTGTGTGCGTGTGTGTGTGTGTGTGTGTGTGAGAGAGAGAGAGAGAGAGAGAGAGAGAGAGAGAGAGAGAGAGAGAGGATATGACACTATAAATATTAAAAAAAGATAATTCCCGTGGATTTTTGGTAGAATAATTTAGACGCAGATATGCATATACCATTTCTGCATATCAGTCATGGTTATAGCTTTGGCCACCAGTTTTCCCATTTTACCTTCATTCCCTTCTTTTTTGCCAGTTTGCCACGCAGAAAGTTGGTAAAAGAAAAGGAGAACAGATAGATC	No significant hits found
Ah3TC20F08	TC20F08	TTGGGTGCGTTACTGTTCATAG	ACGGCGACTAAATGATGAGTCT	(CT)20	perfect	58	181-241	0	JN887521	GATCAACTTAGTCGTCCGCTTAAGTAAGTATTGAGGGTTCGAGTTCCGTCTCGTATGTATAGCAACTCGTTGCCGCCCAATTGTAGGTTCTTAAATGGAATTCAAATTCATGATGAATTAGTCCTTAACTTGTTGAGTATCATGGGAAGTAAAAAAAATATCTATACCTAAATTTTATTATATTTTTACCCCCATTACTAAATTTTTTTGGGTGCGTTACTGTTCATAGCTCATGTCATCATCGCTGCTCATCCCGTTACTGTCACTGTTGAGCCCGTCGCCACCTTTTTTCTACCGAGTCCCTTTTCTCTAGGTAAATTTCTCTCTCTCTCTCTCTCTCTCTCTCTCTCTCTCTCTCTCTTATTGTGAGTCTGTTAAGTTCTTCTCTTCTTCCACAGA…	No significant hits found		Ah3TC23A11	1e-33
Ah3TC21A09	TC21A09	AGCATGGATATTTGGAGGAAGA	TTAGCATTTCCCACATCACTTG	(TC)19	perfect	58	242-302	0.60113	JN887522	GATCTCAAGAGTCCTGAGAGAGCTGCTAATTAAGGTGGTGGTTCATGTGTGAAAGAAGAGATGAAGTTGTCAGAGTGTGGTTTTCTAGAAAGCAGAGCATGGATATTTGGAGGAAGATGATTATTCTTCCTGTGAGGCGGGTATGGCGAGCACTCTATGCACGCCTCAACTCCACCAAAAACGGTTCGTTCTTCTCTCTCTCTCTCTCTCTCTCTCTCTCTCTCTCTCTCTTTCTCTCTAATCTCTATGGTATCAAAATTGAATTAATGAAGCAAGTTTGGTGGTGCAGGGGCAGGGCTGTTGAAGCTGGAGGATGATGTACAGACATGTGAGTATGAGGACATACAAGTGATGTGGGAAATGCTAAGAAGAACAGAGAGTGATGTCAGTATACACAAG…	gi|140068899|gb|ABO83741.1| hypothetical protein MtrDRAFT_AC1574...	6e-07
Ah3TC21C03	TC21C03	TAAAGTTTCCGTCGTTTTGTCA	AAAGATGAACAAGGTTGCAGAA	(TC)11	perfect	58	138-198	0.67914	JN887523	GATCCATTTCCCAACAATATCACTGTAAGTTTTTCTCTCTTTCGTTGCGCCATCTTTTTTTTTTTTTTTTGTTTAAGAACGCCTCCGTTTTTTTTTTAAAGTTTCCGTCGTTTTGTCACGTCGTTTCCGTCTGCTCGAGCTGTGCTTCCTGCTCGTGTTGTCGCCGCGCCTCCCTCGCCTCTCTCTCTCTCTCTCTCTCTCCTCACGTCTCAGCAACAACCCCAGAGAGAGTTTAATTTGTATTCTGCAACCTTGTTCATCTTTTTCAAGCACAAGATC	No hits found
Ah3TC21C10	TC21C10	ACAGGATTGGGAAAATGTTGAG	CCGCCTCAATAACAATAACCTT	(GA)18	perfect	58	135-195	0	JN887524	GATCGGAAGTGACACAGGATTGGGAAAATGTTGAGAGAGAAAGAAGCATAGAAGTGAATGAAAGGAAATGGAAATGGAAACGGGGAGAGAGAGAGAGAGAGAGAGGAGAGAGAGAGAGAAGAGAAAGTTTGTTACGTGAAGAATGAAGAATTGAAGAAGGTTATTGTTATTGAGGCGGGCGAAAATGGAAAAAAATGGAGAATGAATTTGTGTGATCGGTGAATTCGGCTC	No hits found
Ah3TC21D06	TC21D06	ATCCTTACCCCAAAGCAACG	TGGTGATGGAGTTGAATGAATG	(CT)12	perfect	53	140-200	0.13265	JN887525	GATCCTTACCCCAAAGCAACGCAACCCCTCTCTCTCTCTCTCTCTCTCTTATTTTACTGTCATATCATGCAAAGCAGCACCTTATAAGAAGGCCCTTTTAAGTTTTAACCCTCATAAGTCACAACACCATTTGTTTTCCTCAGCCAGCTCATTCATTCAACTCCATCACCAACCCCTTCTCTCTCTCTCTCTCTCTCTCTCTCTCTCTCTCTCTCGATATTTCAACGTTCCTATGCCAGATC	No significant hits found
Ah3TC21D06_1	TC21D06_1	AACACCATTTGTTTTCCTCAGC	ATCTGGCATAGGAACGTTGAAA	(TC)21	perfect	61	89-149	0.65784	JN887526	GATCCTTACCCCAAAGCAACGCAACCCCTCTCTCTCTCTCTCTCTCTCTTATTTTACTGTCATATCATGCAAAGCAGCACCTTATAAGAAGGCCCTTTTAAGTTTTAACCCTCATAAGTCACAACACCATTTGTTTTCCTCAGCCAGCTCATTCATTCAACTCCATCACCAACCCCTTCTCTCTCTCTCTCTCTCTCTCTCTCTCTCTCTCTCTCGATATTTCAACGTTCCTATGCCAGATC	No significant hits found
Ah3TC21G01	TC21G01	TGATCGCACCTAGTGGAATTAG	AACATGCCTTCATCTGATTGTG	(GA)27	perfect	58	337-397	0.80748	JN887527	GATCCAAGATGCTGATCGCACCTAGTGGAATTAGGCTTTGTTGTTGTAATATAAACAAATTCCTGCAATAGAGAGAGAGAGAGAGAGAGAGAGAGAGAGAGAGAGAGAGAGAGAGAGAGAGAGAAGGGGAAGGGAGGTGTTTGCAACACTTACTGCCATCTGAATACCATAACTAGATTGCCCATCTGCACAGTTTCTGCTCCTTAGAAATCTCAACAATCGAAATGTCTGCAAGTGTCCAGACCCAGCCATAACCTGCAATGCAGAGTTCAACTGTAGAATTTCACCCATACTTTCAATATAATAATTAGTTAAAAGTGGAAGCAAGAGCAAAGCATGTACCACAGATAAAGAAAGCACAATCAGATGAAGGCATGTTTCCAATGTGACCCGATCTAT…	At5g05560.1 68418.m00604 E3 ubiquitin ligase, putative E3, ubiqu...	8e-15
Ah3TC22B07	TC22B07	AGTGTGAATCAACCGACAAATG	CGTCATTCATTTTCACGTATGG	(AG)26 (AG)11 (AG)32	imperfect	58	142-202	0.07986	JN887528	GAATTCACTAGTGACCTTTCATGACACCCGAATTCACCGATCAAAGGCACTATCACAAGTTCACAACCTTTTTTGGGCAGGTTACTGGGGCAAATTGAGTGTGAATCAACCGACAAATGTATGGCAAGCAATCCTTAAATAATTAGGAATGAGGATGTGTTGCTTGTTAAAAAAAGGGCAGAGAGAGAGAGAGAGAGAGAGAGAGAGAGAGAGAGAGAGAGAGAGAGAGAGAGAGAGAGAGAGTGGCCCATACGTGAAAATGAATGACGGGCAAGATAAGGACTTGAACAATTCAGGGACGAGGATC	No significant hits found
Ah3TC22C01	TC22C01	AGACCCTCAACTTCCAGAACTC	CAATGAAGGGCAAACATTATCA	(CT)21	perfect	52	334-394	0	JN887529	GATCCTCCGCCGCCACTGCCTCAACGACAATCCCGTCCCCTTCCAAGTCGTCAGCGACCAGACCCTCAACTTCCAGAACTCGTCCGTGCTCTCTCTCTCTCTCTCTCTCTCTCTCTCTCTCTCTCCGTTTCGTTTTGAAGTTTCGCTAATGAAAAAAGAAGTGCATGTTGAAGGTTGACTATGCGTTTTGCTGCTCTGAGAAATTTGATGCATTTTGTAAAGTGAGTATTGTTTGGCAAATGATGCATTTTGTTGTGCTTCTCAGATGAAATTAAAGGAAAAACAATTAGTATATTAGCTTCTTTTAGAATCGGCTGAAGCAGACAGTGAACCGTTTCTATTTTTCTTTGCTATTGAGAAAGTACCGTTCCTTAACAATGGTGCTGCAGGTAACATATA…	At5g54260.1 68418.m06759 DNA repair and meiosis protein (Mre11) ...	3e-07
Ah3TC22D09	TC22D09	CCCATGAAACAGAACAAGACAA	GTCACCTGCAACCAGAACAAC	(GA)19	perfect	58	178-238	0.31163	JN887530	GTATCATATCCCCATGAAACAGAACAAGACAAAGTTTAATTTTTCCCCCATCTAACAAAGGGGAGCAAAATGTCAAAGAAGAAACGAGTAGAATCATTATTCACTACACAAAAGAACAATTACACACAAACAAAGACATGAGAGAGAGAGAGAGAGAGAGAGAGAGAGAGAGAGAGAGTATACACTCGAGTAACGCGGTTGTTCTGGTTGCAGGTGACGTGGAACCAAGTGCAGGGGCTAA	At5g21090.1 68418.m02511 leucine-rich repeat protein, putative s...	1e-05
Ah3TC22E01	TC22E01	GATCCTTTTACCCTTGCCTTTT	TATTTTGATGTGGTGGCATTGT	(TC)26	perfect	58	320-380	0	JN887531	GATCCTTTTACCCTTGCCTTTTAGTTTAAAGAGTTATTGGCTTTTTGCTCTTGCTTTTTAGTTTAAAGAGCTATTGGCTTTTTCTATTTTTTGTTTGTTTCTCTTTTTTTTCAGCTTGCTTTCTCTCTCTCTCTCTCTCTCTCTCTCTCTCTCTCTCTCTCTCTCTCTCTCTCTTTGATGTTTTTTTTTGTTTCAAGAATCAATCTTTGGATTTTCAGATTACCAATAATACTTCTCATTTTTTATAATTCTTTTAAGAGCCAACATTCTTAATTCCAACTTCAAATATGCACTGTTTATTCATACATTCAGAAAACAAAAACAATGCCACCACATCAAAATAATTAATTATTCTTAATATATAACTCGAAATTCATGCATCTTACTTTTCTTTTTCAA…	No significant hits found
Ah3TC22F05	TC22F05	GTGAGAAGCAGGTGCATAACAG	ATTAAGGGGCCAAAATGAAAAT	(TC)15	perfect	58	188-248	0	JN887532	GATCCGAGGGTGTATCGGGTGAGAAGCAGGTGCATAACAGAGGAACAAGCCCCAGAAAAAGAACGATGAGCTTCTTCGACATTGTAGCTGATTGATTCTCTCTCTCTCTCTCTCTCTCTCTCTCTCTACTGCGACTGCGAGTCAAGTAGAGTGTGATGGTTTTTCTTTCACCAAAGTCTTCTCACACCGCAGGGGCTATTTTGTAATTTTGTGTATTTTCATTTTGGCCCCTTAATTATTGAAGAATTGTGTGCTTTTCCAGTTATTGTATACTTGGGCCGTGGGCTGCTTATTCACTAGCCGAAGTAGCCTAATACGTTTTTGGTGACTAGCCCAATACAATTTAGATC	No significant hits found
Ah3TC22F10	TC22F10	CTCATTTAGACATGTGGGCAGT	CTTCGACGGAAGATCGTATTT	(TC)23	perfect	52	121-181	0	JN887533	GATCAAATTGATGAGGATTGTTTCCTCCAGATTTAGGTGCTCTAATTGAATATCTATAGTTTCTGTTTCATGATTTGTTGGTTTGTTTGTGAATATTTGAAATTTGGAATGCTCTGGCTGAGTTGATATTGTTGCTGATTTTTTTTTTCAAACTTCTCAAGAATTACCTAGCTTTTCTATCAATTATGAATCATTTAGGTTGACATTTTAATGAAGTTGTTATTGTGCAGCAAATGGAGATTTATACTATGGTCTATTCTGATTAATTTTATCACTTCATTGCAAGTTTTGTTTTGACACAATGTATACTCATTTTTTTGCAGAGAACTTGCTGGTTACCAAGGATATCATAAAAATTGCTGATTTTGGCCTAGCACGTGAGACCAGTTCACAACCACC…	At4g19110.2 68417.m02820 protein kinase, putative contains prote...	2e-18	Ah2AC2C02	2e-55
Ah3TC22F11	TC22F11	CTGCTTTAGCTTCTGTGCTTCA	GTCAAATCATGGCATCAGAAAA	(CT)7	perfect	58	92-152	0	JN887534	GATCAACTTTTCCTTGGATGCCATTTTCGGATAGAGCATAAAGATGGGAAGAAAGGATGAAGATCTGATGCATGCAAGATGAGATGGATTACCTTTCTTACACTTGATTTATCTTGGAGTTTCTGCTTTAGCTTCTGTGCTTCAAGCTCCAACTCTCTCTCTCTCTTGCTTCTTTGGTTACTAGCTTAGGGAGGAGTCTTTTTCTCTCTTTCTCCTTCTTACTTTTCTGATGCCATGATTTGACTTGATTAGAGAGGAGATGAACGTTGCTTTGGTAAAAGCAAATGAGAGGGAATGAGTACTTCAATCTTGTATGAG	No significant hits found
Ah3TC22G05	TC22G05	TATACTCTGATTTTCCCGCCAT	GAGCCATTCGATTAAGCTGTG	(TC)14 (CT)7	composite	58	130-190	0.57	JN887535	TGTATTTCCTGCGTATACTCTGATTTTCCCGCCATAACAGCGCGGTGAGGTTACTCACTTCATCAGTTCACCTCCTTTTGTTGGCTTGGCACAGTACCTCTCTCTCTCTCTCCCTCTCTCTCTCTCTCTCTCTCTCTCTCTCCAGCATATTTCACAGCTTAATCGAATGGCTCCTTCTTCTTCTTCTTCTTCGATTGTTACTGATTCACTGGATC	No hits found
Ah3TC22H08	TC22H08	CACCGGGTATGACCTCTTTAAT	TGTCGGATGCTAGTATGGTTTG	(CT)19	perfect	58	238-298	0	JN887536	GATCTCATCTTGTTTCCTGAACATCTGATAGGTTGCTCTATCTAGAAAGTCACCATATATTCAGACTGCACACCGGGTATGACCTCTTTAATTTCAAGTTTTTAACCCCTCTCTCTCTCTCTCTCTCTCTCTCTCTCTCTCTCTCTGTTGTTATTGTTGTTGTTTCTGCAAAATCTGCTTTCAATTTATGCGATTGTATTGGAGAAAAACCAACATACCTTATGAAAATGCTTAGTAGTCTGAAGTTAGATAACAAGAAATCAGTTAGGAAATAACATAATATCATCCGTTTTATAGGTCAGTGGTCTTATGTTGGCAAACCATACTAGCATCCGACATCTTTTCAGTAGGTGTTTGAGCCAGTACGAGAAGTTGAGAAAGAAACAAGCCTTTCTAGAT…	gi|27261150|gb|AAN87551.1|AF376053_1 gamma-tubulin [Lupinus albus]	1e-18
Ah3TC22H12	TC22H12	TTCTAGGTCTTCCTCTGCCTTG	ACGCGATTGGATAGAATAAGGA	(TC)23	perfect	61	195-255	0.65217	JN887537	GATCTCATTTGACTACCTTATGGATAATCTTTCTAGGTCTTCCTCTGCCTTGTCCATTTTCCATCTCATCAACCCTCCTAACTAGGTGCTCTGTCGGTCTTCTTCTCACATTTTCAAACCACCTAAGATGGCGTTTTACTATCTTTTCCACAATAAATGCCGCTCCAACTCTTTCTCTCTCTCTCTCTCTCTCTCTCTCTCTCTCTCTCTCTCTCTCTCCCTTATATCTTTATTCCTTATTCTATCCAATCGCGTATGACCACTCATCCATCTCAACATTCTCATCTTGTCACATTTAATTTATGTTCATGCTCCCCCTTGGCCGTCCAACACTCTACCAGTCTGATAGCACTGTGATAGAATTCACCTTTAAGTTTTAGAGAAACTTTTTTGTCATGT…	gi|77563563|gb|ABB00038.1| reverse transcriptase family member [...	1e-26
Ah3TC23A11	TC23A11	GCCATACAAGAGAAACCCAGTC	AGACTCAGATGAAACTGCAACG	(CT)27	perfect	58	308-368	0	JN887538	GATCCGAGTCGGGGCAGATTTTGCTCATGACAGGGTTGGGTTTAGTATGTACCCGCTCCGAATATATACATATAAACACTTTTTAGGAATTAAGATTTGCCTCACATCATAGATTCAGTGATTCACAGCTTCAGTCCATACTCTATAGCCATACAAGAGAAACCCAGTCATTCTCACCCAGAGTCTTCTTCTTCTCGGCTTCTTCACAAAAAATCTTATAGCTCCCGTCATCGTTGTTGCTGAGCCCATCGCCGCCTACCCTTTCACAGCTCCCATCTTCCTTCACAGCTCATGTCGCCATTCTTGCTTATCCCATTACCATCGCTACATTTCTCCTCTCTCTCTCTCTCTCTCTCTCTCTCTCTCTCTCTCTCTCTCTCTCTCTCTCTCATATGCTAA…	No significant hits found		Ah3TC20F08	2e-33
Ah3TC23B09	TC23B09	CAACAACACCTCTCTTCAAA	TTTTCTCTTCGTTCTTCTCA	(CT)21	perfect	58	134-194	0	JN887539	GATCATGAAGCCAAAAATCCTCACCTTCCATCCATTAATGCAAATAAAACCACACACAACAACACCTCTCTTCAAAAACACCCCAAAGCCAAGACCAAAAACACCTCTCTCTCTCTCTCTCTCTCTCTCTCTCTCTCTCTCTCTCTCATGGCTACCACAGACCCGCGAGAGAAGCTGAAATTAGAAACAAGCTTTGTCTATGAGAAGAACGAAGAGAAAAAAGAAGAAGAAGAAGATGTGTCGCCGGTTGAAAAAGTGCCACTAACGGTTTCAAA	No significant hits found
Ah3TC23B10	TC23B10	GTTCGGGTGAACAAGCACTAA	AAGTCACCTTCACTGGATATTGC	(AG)44	perfect	52	156-216	0.64083	JN887540	GATCATCAGAATCTATTATTTTTTGTGGGATAAATTATGTTGTTCGATTATTAAACTAAAAAAATTGAGTTGATGGCTAAGGACTTGTTCGGGTGAACAAGCACTAAGTGATAGCCAAGAAGAGAGAGAGAGAGAGAGAGAGAGAGAGAGAGAGAGAGAGAGAGAGAGAGAGAGAGAGAGAGAGAGAGAGAGAGAGAGAGAAATTGAAAATAAGTAGAACACTTTAATTGATAGTAAGTTTGTAACCTTGCAATATCCAGTGAAGGTGACTTCATCTCCATCTTCAAGAAATTTCCGATC	No significant hits found
Ah3TC23C08	TC23C08	AGCAGAGTGGAAAACGAAGAAG	GTCAGTTTGTGAATCGGGTTTT	(GA)22	perfect	52	133-193	0.3144	JN887541	GATCAGAAAGGAGCAGAGAGCAGAGTGGAAAACGAAGAAGAGAGAAAGGGAAAGTAGCGTATCGGAGAACAAGCACACATCTTGGAGAGAGAGAGAGAGAGAGAGAGAGAGAGAGAGAGAGAGAGAGAGAGAAGACGCACGTGCGTACCTGCTGGGTTGAAAACCCGATTCACAAACTGACGGCGAAGAGAGAGAGAGAGACAACAGAAGAGTGCAAAGTCTTCTGAGTGTGTGTGTGTGTGAGAGAGAGAGAGAGCGAGAGAGTGTGAGAAAGAGCGCAAAGATTCGGAGGTTGATGTGTTTGTGTTTGGACTTTGGAGATC	No significant hits found		Ah3TC23C08_1	1e-42
Ah3TC23C08_1	TC23C08_1	AAAACCCGATTCACAAACTGAC	GAATCTTTGCGCTCTTTCTCAC	(AG)7 (GT)7 (GA)8	composite	52	98-158	0.12382	JN887542	GATCAGAAAGGAGCAGAGAGCAGAGTGGAAAACGAAGAAGAGAGAAAGGGAAAGTAGCGTATCGGAGAACAAGCACACATCTTGGAGAGAGAGAGAGAGAGAGAGAGAGAGAGAGAGAGAGAGAGAGAGAGAAGACGCACGTGCGTACCTGCTGGGTTGAAAACCCGATTCACAAACTGACGGCGAAGAGAGAGAGAGAGACAACAGAAGAGTGCAAAGTCTTCTGAGTGTGTGTGTGTGTGAGAGAGAGAGAGAGCGAGAGAGTGTGAGAAAGAGCGCAAAGATTCGGAGGTTGATGTGTTTGTGTTTGGACTTTGGAGATC	No significant hits found
Ah3TC23C08_2	TC23C08_2	AGCAGAGTGGAAAACGAAGAAG	CGAATCTTTGCGCTCTTTCT	(GA)12	perfect	52	240-300	0	JN887543	GATCAGAAAGGAGCAGAGAGCAGAGTGGAAAACGAAGAAGAGAGAAAGGGAAAGTAGCGTATCGGAGAACAAGCACACATCTTGGAGAGAGAGAGAGAGAGAGAGAGAGAGAGAGAGAGAGAGAGAGAGAGAAGACGCACGTGCGTACCTGCTGGGTTGAAAACCCGATTCACAAACTGACGGCGAAGAGAGAGAGAGAGACAACAGAAGAGTGCAAAGTCTTCTGAGTGTGTGTGTGTGTGAGAGAGAGAGAGAGCGAGAGAGTGTGAGAAAGAGCGCAAAGATTCGGAGGTTGATGTGTTTGTGTTTGGACTTTGGAGATC	No significant hits found
Ah3TC23D04	TC23D04	TGTTCTCGTTCAGTACCTCCCT	GTAGCAAGCGTTAAGGACCTGT	(CT)7 (TC)30 (TG)7 (CT)37	composite	58	283-343	0.7741	JN887544	GATCCAACTCGGTAAGTATCTGAAGTAAGCCTTGTTCTCGTTCAGTACCTCCCTACAAAATATAATTTACTAAACACAGGATTCATCAGAAGGAATACTAGAGATGATAGTATCTATATTAACTTTCTCTTTATCTATATTAGGAAAATGTGATACCATCTGAAATAGAACTAATTAACTCTCTCTCTCTCTTTCTCTCTCTCTCTCTCTCTCTCTCTCTCTCTCTCTCTCTCTCTCTCTCTCTCTCTCTCTCTCTTACTGCTTGTAATCTATTATGAGCACAAAAAGAATATAAAAGTTGTTTGAATCTTACTCTACCAATGACAGGTCCTTAACGCTTGCTACCAATAGCATCTATCTCATTAGTAAATATGATACAATTTTAAAAGGATA	No significant hits found
Ah3TC23E04	TC23E04	TGGGTATCAAACAAAACAAGAGG	TCAAAGACAAACACCAAAACCTT	(GA)24	perfect	58	242-302	0.71875	JN887545	GATCAGTTGGCAGAAGGGGGTTGCTCCAAGTTGGGTATCAAACAAAACAAGAGGTTGAGAATAATGGCCGAGAGAGAGAGAGAGAGAGAGAGAGAGAGAGAGAGAGAGAGAGAGAATAAGGCATAGAGAGAAAAGAGGGTAGCTTTGCTTTTTTTGAAAAGAAGGAAAATAAAAATAAAAAAAGAGAGAGAGAGAGAGAGAGAGAGAGAGTGCAAAAATGTTGTGCCGCCCATGGAAGGTTTAGGTGGGACCCATTCCCTAGTCTTGGGATTTTAGTACCAAGGTTTTGGTGTTTGTCTTTGAGATC	No significant hits found
Ah3TC23E04_1	TC23E04_1	GAGAGAAAAGAGGGTAGCTTTGC	TCAAAGACAAACACCAAAACCTT	(GA)15	perfect	58	148-208	0.55642	JN887546	GATCAGTTGGCAGAAGGGGGTTGCTCCAAGTTGGGTATCAAACAAAACAAGAGGTTGAGAATAATGGCCGAGAGAGAGAGAGAGAGAGAGAGAGAGAGAGAGAGAGAGAGAGAGAATAAGGCATAGAGAGAAAAGAGGGTAGCTTTGCTTTTTTTGAAAAGAAGGAAAATAAAAATAAAAAAAGAGAGAGAGAGAGAGAGAGAGAGAGAGTGCAAAAATGTTGTGCCGCCCATGGAAGGTTTAGGTGGGACCCATTCCCTAGTCTTGGGATTTTAGTACCAAGGTTTTGGTGTTTGTCTTTGAGATC	No significant hits found
Ah3TC23F04	TC23F04	CACGTGTAATAGTTGCTCAAAAT	TATATGCATCAGACTCTCCAGC	(GA)20	perfect	58	101-161	0.23819	JN887547	GATCAAAATTTAACACACGTGTAATAGTTGCTCAAAATTAACTAGCCAGAGAGAGAGAGAGAGAGAGAGAGAGAGAGAGAGAGAGAGAACCGTATCACTAAATGATTCTATTGGTACAGGAGCAGCTGGAGAGTCTGATGCATATAAGTTATAATCATGAGAGCCACACCTGTATAGATATCAAATACATGCTGAAATTTATAGAATTTAATAATTTCACATTGTGTTCATTAACAATTTCACACTCCAAATAATTTACAGAATTTGCAAT	No significant hits found
Ah3TC23F05	TC23F05	CCAAAACATCTGAAGTGCTTCTC	TTTTCAGGCACGTTCTCCTTT	(TC)13	perfect	58	75-135	0	JN887548	GATCCAAAACATCTGAAGTGCTTCTCTCTCTAGCCTTCACTCTCTCTCTCTCTCTCTCTCTCTCTCCATCAATTTAAACAGAGATAAAAAGGAGAACGTGCCTGAAAAAAATACAAACTTTTTGTCCACCAAGATAAGAATAAAGTAAAGAGAGAAAGAGCATCAAATCTAATCTAACTGGAAGAAAAGAAGTAGGAACAAAATATAGGATTCGAATTTCAAATACTTCACTAATTTTCACTAACCTGAATGAGATC	No hits found
Ah3TC23F09	TC23F09	ATTCTCTCCAGTCTCAATCCCA	CCAATAGTGAAAGGCATCATCA	(CT)15	perfect	58	77-137	0.545	JN887549	GATCAAGAAGACCCCACCGTTGACCTCCATGTCACTAATTCCATACCCGAGCTACACAAGCTTCATTCTCTCCAGTCTCAATCCCATGTCTCTCCCTCTCTATAGCATCTCTCTCTCTCTCTCTCTCTCTCTCTCTCTTCATTGGTTTCTGATGATGCCTTTCACTATTGGCAGGATATAGTTTTTAAGGAGGGGTGGGCAGATGCGCAGGATGAGTTTGTAGAAACCGAGTATTACAAGAAGTTAGCATCTATTGACAAACAGCATCACGCCGTAATTCATACTTCACTTCCTGCTTAGCTTTATCTTGTGCTTTTATTTCCTTTTTAACTTTTTCTTATTTCAGCAGACAGGGACTGGGTTTATAAAGGTGGTCACGGAAGGAGCTTATGAGATACA…	At4g37300.1 68417.m05281 expressed protein	5e-08
Ah3TC23H09	TC23H09	GGAACCAGCTTCACTTTCATCT	TATTCTAATTCCGGTTTCCCTG	(TC)17 (CT)14 (TC)20	composite	53	351-411	0	JN887550	GATCTATGTCGCTACGGTGGAACCAGCTTCACTTTCATCTTCAAAAGCATCGTCAATGGCGGCAAGAAAGTTCGACGCGGAGGTTGAGGGCTCCTTGACCGGATGCTTGCTCGTTGGGCCTCTGCGAAATTCTAAGCTTGAGCTCGTGCTCTCCAATTCTGGCGCTGTTCGCGAAAAGGTTCGGTAATTTTACTCTCTCATTCTCTCTCTCTCTCTCTCTCTCTCCCTCTCTCTCTCTCTCTCTCTCTCTCTCTATTTTATTTATCAGCAATTTCTTTTTAGCTTTCAAATTTGAAGATTCTACTGCTGATTTTCGTGAATAATTGTGTTAATTGTGCAAATATCATTGGATTTTAAATTTGCGACTGTGAGGGACTCAGGGAAACCGGAATTAGAATA…	No significant hits found
Ah3TC23H10	TC23H10	TCCCTTTGAGTCATTCATTGTG	CATCAGAGCTCCTTTTCCCTAA	(GA)19	perfect	58	110-170	0.86364	JN887551	GATCCCTTTGAGTCATTCATTGTGTGTTTGCCCTCTGAGAGAGAGAGAGAGAGAGAGAGAGAGAGAGAGAGAGAAACTTATCTGCAGACAGAGAGATAAGAGGGGAAGATAGCGACGTGCTTAGGGAAAAGGAGCTCTGATGATAAGCTCACATAAAATTGTAGCAACGATCAAGTGATGAGTCTATGAAATGAGAATAAAAGAACTTAACAGACTCATAATGTGATGGGGAGAGAAGGAGAAGGGGAAGGGGGGGGGGAAGGAGGGAAGGAGAAAGAGGGAGAGATGGAGAGGAATTTACCTAAAAAAGAGGGGCTCTATAGGAGGAAGGCGACGACGGGTGTAAGAAATTTACGTAGAGAAAAATGGGCTCACAAGAAAGTAGC	No hits found
Ah3TC24A06	TC24A06	CTGCACAATTAATCCTGGTGAA	AATGAAGTTTGGTGGTCTGCTT	(CT)25 (TC)24	composite	61	196-256	0.79847	JN887552	GATCTCATCTGAATACCCTTAACACCAATCAAAAACAACATTGTACAAAACATACCTCGTTGACGAGTTCGCCATTGTGTCACTTGCTGGGCTGCACAATTAATCCTGGTGAAATCATCGCAATGTTGGTACAAAATGTATGTCATTGGCGCTCCTTCCGCCTTGCGAGATGCCCCAAACATGAACAACTAGTTCTACTCTCTCTCTCTCTCTCTCTCTCTCTCTCTCTCTCTCTCTCTCTCTCTCTCTCTCTCTCTCTCTCTCTCTCTCTCTCTCTCTCTCTCTCTCCACATAGAAGCAGACCACCAAACTTCATTAATGTTGATC	No significant hits found
Ah3TC24B05	TC24B05	ATTGATACCTCTTTGCTCTCGC	TGAAACCCTAACTAGCTCGGAA	(TC)30	perfect	58	146-206	0.885	JN887553	GATCCACGACGTGTCATCTCCATCGTAACCACTAACATTAGACTCATCGCTGTCAGTCTCAGATTTCTCATCGGAAGCATTATAGTTCTTAGAGATAGTGGCGGAGGCGGTGGAGCGAGAGTCTCTAAGAGCTTGATCGAGTGGGGAAGAAGACTTGCCAGATAAGAGAAAGGAAGGTCTGGTCTCTACCGTTGATTGGCCTCGACCTCGATGTTGATGGTGACGACGCTCCAGTTGCTTGTCGACGATGTCGTTCACTTCCGATCAACCTCCGATTTAGTATTGATACCTCTTTGCTCTCGCTCCCTCTCTATGTACATCTCTCTCTCTCTCTCTCTCTCTCTCTCTCTCTCTCTCTCTCTCTCTCTCTCTCTCTCTCTGATTCGGTTTCTCTCTCAC…	No significant hits found
Ah3TC24C06	TC24C06	TCAACGCTAAAGGTGGTGTAAA	TGAGAAGGGCAAAAGAAGAAAG	(TC)20	perfect	58	233-293	0.80682	JN887554	GATCCGCAATAGTTTACTATTGGAATTTTTCAACGCTAAAGGTGGTGTAAATTCAAATAACGAATCCCTTTCCCCTCATTCGATCTCTCCCCAACATCACCACCATCTCTCTCTCTCTCTCTCTCTCTCTCTCTCTCTCTCTCTCGTTTAGCCGCTGCCACTGAGACCACCACCGTTGTCACCCCCTCTCCATCACCATCAACCCCCACCGCTAACGCCTCCTTCTTCTCCTTCTTTTCTTCCCTCTCAGCGCCATCGCATTCCTTTCCTCTTTCTTCTTTTGCCCTTCTCAGCCTATAGCCTGCAGCTCCCTACTCTGACAGCTCACAACTGCCACCTCTAGCGCCAGTCATAACCCGGTATCGTCGCCTTTCTCCCTCTTTCTTTGTTGCTTTCTGC…	No hits found
Ah3TC24C07	TC24C07	AGCAGAGTGGAAAACGAAGAAG	AAATAATCTCAGCCAAGGCGTA	(AG)20 (GA)19	composite	52	144-204	0	JN887555	GATCAGAAAGGAAGCAGAGAGCAGAGTGGAAAACGAAGAAGAGAGAAAGGGAAAGTAGCGTATCGGAGAACAAGCACACATCTTAGAGAGAGAGAGAGAGAGAGAGAGAGAGAGAGAGAGAGAGGGAGAGAGAGAGAGAGAGAGAGAGAGAGAGAGAGAGAGAATGGATAATACGCCTTGGCTGAGATTATTTCCAAACAGGAAAAGAAAGTGAAAACAAACAAACAAAAAACAGAAGAATGCCTTTATGAAAGCACAGATC	No significant hits found		Ah3TC16A10_1	8e-43
Ah3TC24D06	TC24D06	TCCCTTCTACACAGACATCCAA	TTTCGCAGGAACTACTCATCTG	(GA)14	perfect	52	108-168	0.54601	JN887556	GATCTCTTGTATTTGAGGGACTTGTATATAAAAACTGAGTGTAATTTCTATGTAATATTAAAATCCCTTCTACACAGACATCCAATTAAAAACTACTTTTATATACATGGTAACACTTCGTTAGAGAGAGAGAGAGAGAGAGAGAGAGAGAAGAAAAGAAAGAAGGAAATTGTTGGTACCAGATGAGTAGTTCCTGCGAAAGAAGACTGAATATGAAACCATAAGAGTGATC	No hits found		AS1RM16H10	7e-46
Ah3TC24D12	TC24D12	TGGATTTGATTTCATTAACCCC	TGGTGATGGAAGTTTCAATGG	(CT)25	perfect	53	132-192	0.595	JN887557	GATCCACGCGTATGCGTGGATTTGATTTCATTAACCCCTGACGCGAGAACCCTACCTCCTCGCGTCGCCCAATCTTCTTCTTTTCCCTCCAATGTCTCTTCCCTCTCTCTCTCTCTCTCTCTCTCTCTCTCTCTCTCTCTCTCTCTCTCTCTTCCCTCCATTGAAACTTCCATCACCACCACCATCAATGCCCCTTCTCCGCCCCTTTCCGGCGACCCAGAACTGCCGCCAATT	No hits found
Ah3TC24E01	TC24E01	AAAATCTACACCATCCAGCTCC	CCTTGCAACCTAGCACTGATAA	(TG)9 (GA)18	composite	58	218-278	0.07986	JN887558	GATCAAAGGCAATAACATAAACATATAAGCAAACTCTTGAAGTTGATTCAACTATACACAGAAATGCATATAAACACTGTTTGAATGGCCTCCAATATTATATTATAAACAGTGTTTTGATTGGTATACGAAAAAGGAAATAAAATCTACACCATCCAGCTCCCATTTTGAAAGCAGAAAAATTAAAAAGAGCTTCTTATTATTTTGAATATTTGTGTGTGTGTGTGTGTGAGAGAGAGAGAGAGAGAGAGAGAGAGAGAGAGAGAGGGAGGGGAGGGCCAAGGCTAATCAAAAGAGCTTTTTATCCTCAAATCAAGTGTAAGCTACAAATATTACTAATCATTAACTAACTCATGCAGTATGCCAATTATCAGTGCTAGGTTGCAAGGAT	No significant hits found
Ah3TC24E12	TC24E12	TCTCCTCTCCTCTCCTCTCCTC	ATGCTTTTGCAATCTGAAGCTC	(CT)17	perfect	52	71-131	0	JN887559	TGAGCTTAAACTCAGTAATGATATAACACAATAAACATTCATTCTCAATTCTCTCAACTCTTTCTTCTCTCTTCTAACTCTCCTCTCCTCTCCTCTCCTCCCCCTCTCTCTCTCTCTCTCTCTCTCTCTCTCTCTCTCTCAAACTATCATGGCATCAGAGCTTCAGATTGCAAAAGCATGGATG	No hits found
Ah3TC24G10	TC24G10	AAGCTCATAACATTACCACGGG	GAGGGTGAGAACTTGTTGGTTC	(AG)32	perfect	58	267-327	0.67958	JN887560	GTTCAACTTGTAGGCATTGTTATTTGTTAGGATTTAAGAAAAAGGAGAGAAGTGGAAAAGAATTTAACTGGTGAAATGGAGTGGAGTAAAATTTAATAGCAAACAAAGGAAGCTCATAACATTACCACGGGCTCCCATTCATTCTCAAAACCATCAACCCAAACAAAAGTAGAGAGAGAGAGAGAGAGAGAGAGAGAGAGAGAGAGAGAGAGAGAGAGAGAGAGAGAGAGAGAGCTTGGAGATTTTTTCAAGGGGGAAAAAAAGGAAAGGAGCCAATTGGCTTTGCCGGACATGCCACAGTATTACACCACATACCCACAAGGGAGGTTAAACGATACGGAAAAATACAACAATAAATGTGACTCAAACTATGTGATTTTTTTTGAACCAACAAGTTCT…	No significant hits found		Ah1TC2A02	3e-34
Ah3TC25B04	TC25B04	TGCTTGTGTATTGAGCTGTCCT	CATCTGCCAAGGTCCTAAAATC	(CT)22	perfect	58	307-367	0.7025	JN887561	GATCTGCGTGGATATTACATAGTAATAATGCTCAGCTACCAATATAACTCTACTAGGATACAAATTGTAAATTATCCTGCTAAAACAGTGCTAATCACACCACCCTGCTCATATCAATAGCCACTATGTAAGACATTATAAAGTTATATAGCAATTTGACGTGGGTGCTTGTGTATTGAGCTGTCCTTATTTAATCTTTGTTATACTTTAATTGCTGAATTGAATTTTGTCCAAAACTCAATTAAGAGTGTTAACACACTCTCTCTCTCTCTCTCTCTCTCTCTCTCTCTCTCTCTCTCTCTCACATCTCTAGAAATTTATTGTCTTATACCTTAATTAAATACTAAAACTTATTTTGAACATTATGGTTTTGTGTCAAAACATCCTTTTTTAATCCTA…	No significant hits found
Ah3TC25C10	TC25C10	GGCATCCATCTAATGTGTCAAC	GATCTTGAACAGAATAAGGTAAGGAA	(AG)10 (GA)23	composite	61	267-327	0	JN887562	CTGTGAATAGAAAAAAGAAAATTTAGACTTTTGCTCCAAAGTTAAATTTAAAAGTTGTAGTCTGTGTTTCCATTTAATAATCAACAAACCAAGAACTAAACCAGTCTGAATTCACCTGACTGTCTTCTGAACAGAGAGGGAAATCTAGCCAACTATATAGATAATTGACCATTGAGAATATCAAAGGACAAAATAACATAGAAAACAGAATAATTTACATACCGTTGCCTGTGTAAATACAGAGCAGACAGTATTATCATGTCCTGAAAGAGCATGAATTTGCATTTTACTACGGATGTCCCAGACCTGAAAAGTTAATGTTGCCACTCCTTAGCTATAATCTTTGTACATAATACAAATTCAAAAAAATATATGATACTGTTCAGCAGGTATGGCATC…	At4g15900.1 68417.m02416 PP1/PP2A phosphatases pleiotropic regul...	2e-17
Ah3TC25F03	TC25F03	AGATCGAGATGAGAAGCACACA	AATTATGCTTGGACTTTCCTGC	(GA)22	perfect	61	245-305	0.57465	JN887563	GATCACTACTTTTAGATCGAGATGAGAAGCACACAAAGGACCGATAGCATACATGCTTATTTTAACAATTTTATTACGCACAATAGCTCACTTATCCAATTCATCAAATAGTATGATAATTTTCTAGGAAGTAGTGAGGAGAGAGAGAGAGAGAGAGAGAGAGAGAGAGAGAGAGAGAGAGAATCAGATGCTGCAGATTTTCATACCGTGTGCAATAAAATCCTCAATAGAAGCTCAATTTCAGCATGTGTATACTCATTAGAAGTGCAGGAAAGTCCAAGCATAATTTAGAGAAAAGGTAAATTA	gi|92897746|gb|ABE93858.1| FAR1; Zinc finger, SWIM-type; Iron hy...	8e-12	Ah3TC12B04	8e-34
Ah3TC25G11	TC25G11	GCATCAGCTCCCATCAGTATCT	AATTGTTTGCAAGTATCATGCG	(CT)20	perfect	63	150-210	0.75614	JN887564	GATCACAGACTCTCCTTCTCCTCTACACGTCTCAACCTCCATGCCAGTTCCAACAGTTGTTGGCTCCTCGTCGATGTCGTTTTTCCCGCCGTCACCTACATTGGTGCCTTCGCATCAGCTCCCATCAGTATCTATTTCCATACCCTAACCCACCCAAACCCCTCTCTCTCTCTCTCTCTCTCTCTCTCTCTCTCTCTCTCTGAGTGTTCAAGTTGGGTCAGCATCCAAAATTGGAGCGATCTCTACCCTAGCAGCAAAGGCAGAAGCAACGCATGATACTTGCAAACAATTTGGGGTTACAGAAAATGCTTATTGAGTCAGATAGCTTACCTCTAGTGCAGAATTTGAAATCGAAGAGCAGGGTTGGGGACATTGATC	No significant hits found
Ah3TC25H06	TC25H06	GGACATCAGGGATCCTAGACAG	ATTGGGACAAGACCTTCTGTTG	(GA)21 (GA)25	imperfect	53	326-386	0	JN887565	GATCTCTGGATACTCATTCTTCTTGAGCATGAAAGGGACATCAGGGATCCTAGACAGAAGTGTCTTTGCTGAAACACTAAAACCAATTGTTCTCATTCATCTTAAACACAAAACAATTGTACTCTATTAAGGGGGAGTGGTGTCAGATGGAATTTGGGTTAGAGTTTGGTAGGGGAGAGAGAGAGAGAGAGAGAGAGAGAGAGAGAGAGAGAGAGAGAGAGTTTATATTGGACAGATAGAGAAGAGCCAAGTGTATTTCACACAAATCTCGAGAGGTAAGCATAATTTACCCTGAAATTAAATAATATATTACCACTCAACTGTTCTTAAATCAGCATATCCCAATAAAGATTTCAAAGCGGGTATGACCAACAGAAGGTCTTGTCCCAATTAATTTTC…	No hits found
Ah3TC25H07	TC25H07	AAATCACCAATCAAGCTCCAAT	TGTTCGAAATCTCAGCCCTTAT	(CA)6	perfect	58	225-285	0	JN887566	GATCTCAAGGCCTCAACACCTCCAAGAACAGATTTTTCACCACCAAATCCCTTTTTCAAGCTTTTCAAAATCACCAATCAAGCTCCAATATCCACACACACACAACCTAAGCCACAACCATCATACCCATACACAACATCTCAAAACCCAAACATCATAAAATCACAAATCACACTAGGGTTGAGAATCTTACCACACCCAAGGTCCAAGGAGACAAGATTAACCTTCTCCTTCAAGAGAGTTGGGTCCTATAACATCAAAGAACCCAAAATCTCAACATTTCACCCATGAAACTCGAAAATAAGGGCTGAGATTTCGAACAGCAAGACGTGGCTTACCTCAAGATTGGTTATATGGGTTTTGTAGAGCTCTCCGCGGTGAACGCGTGGCCGCAAACGG…	No significant hits found
Ah3TC26B12	TC26B12	TTTTCTGTTTTGTTTCGGTCCT	AGGATTCCAATCTTGCTCGTAG	(TC)8	perfect	58	175-235	0	JN887567	GATCTAAGCCGTTTGGCCCCTCTGATAACTGTCTCATGAAATTACGAAGACATTGACATATACAAACTTGTTTGGTGAGGTATGCAAAGTATTCCTTTCTTGTGACGAAATTTGGCCATTTTTTGTCCGCCTAAACAGTGGAAACAAAGTCAAAGATAGAGAACCAATTTTTCTGTTTTGTTTCGGTCCTAATGTCTATTTTTTTAGCTTTTGTTTTTATTTTATTTTGTTTTGTTTTCTTCTCTCTCTCTCTCTCTAGATGCTTACCAAACACGACGATAGTTTTTCCTGTATAAATTTGAATACATATTTTGATAATGTAATGTTAAATGTCATTTTCTAGGTTATATTCTACGAGCAAGATTGGAATCCTCAGGTGGACAAGCAAGCTTTGCAGAG…	At2g44980.2 68415.m05601 transcription regulatory protein SNF2, ...	6e-16
Ah3TC26E12	TC26E12	AAATTGGAGGATGACCATAAGC	CGTCTTGGACCGAACTTTAATC	(AG)30	perfect	52	157-217	0	JN887568	GATCTCTATAACCAACACAAGCTAGAAATTATGATAACCGTTACTCAACACCACGATGTTCATCATCTATAAATTGGAGGATGACCATAAGCTTAGGACCAGGATGGAAAAAACACAAGAAACAAGAATAGAGAGAGAGAGAGAGAGAGAGAGAGAGAGAGAGAGAGAGAGAGAGAGAGAGAGAGAGAGACCTTAGATAATGCAAACAGTTGAGAGTGCATGCCATTTTGGTCACGATTAAAGTTCGGTCCAAGACGCTCCAGTAGAGCAACAAAACACCAAAATGCCTCTGATTCATCACCCATCACAAACAATATCGGAGACAAAAGATC	At5g52590.1 68418.m06530 RabGAP/TBC domain-containing protein co...	1e-16	Ah3TC12D08	6e-75
Ah3TC26G12	TC26G12	TTCCATTCACCACTTACATCCA	CAAACTTAGAATGTTGCTCGCC	(TCT)6	perfect	63	80-140	0	JN887569	GATCCCACCCACCTCACCCTCTCTCTCTCCATTCATGGTCATCCCTTCTGTTTTCCATTCACCACTTACATCCATACACACATCCCTCCATCTCCTCCATATCTTCTTCTTCTTCTTCTATTCTTTCTTCTTTGCTCGAGGGCGAGCAACATTCTAAGTTTGGTGTGGAAAAAGCATAGAGCTTTTTTTTCCAAAACCATTAATGGCACCTAAGGCCAGAGATATCCTCATTAAAGAGGACAAGCCCATCACTAAGAAAAAGATGGAGCAAGCAAGAGAGCCCATTCATGGAGCTCAAGAGGCGCAGAAAGCTCAT	No significant hits found
Ah3TC27H12	TC27H12	TAACGAATGACATCAATCCCTG	TCTCACTTTGCACTCTCCTCAA	(AG)21	perfect	58	121-181	0.58681	JN887570	GATCTAACGAATGACATCAATCCCTGCAATCGAAAAACGAATAGTTAGTTGTCGCAAATGGAGCAGAAGAATATAGAGAGAGAGAGAGAGAGAGAGAGAGAGAGAGAGAGAGAGAGATGACATCTAGAGGAGCTTGAGGAGAGTGCAAAGTGAGAGCGCGAAATGAATTCTTCTTGAATCCACCTCCGGCGTCAGCGTCGGCGACATAGTTCCATCTGCGGCCATCGATCA	At5g49820.1 68418.m06170 expressed protein contains Pfam domain,...	5e-08
Ah3TC28A07	TC28A07	TTTCATTGTCTTCACTGTCGCT	TAGAATCTGCTTATGCTGGCAA	(GA)15	perfect	63	173-233	0	JN887571	GATCAGAAAGAGTTATTATGTTTATCCACATTCAGCATGTGTTCAATGTATACTGTTCCATAAATGGTAGAAATAGTCTTAAGAGTTCAGACATGTCTTTTTACCTTTCAACTTTGTGATGCAAATTGCTCAGTTGAAGTATACAAATTATCACTTTCATTGTCTTCACTGTCGCTTTCACTATTATAGGTCTCAAGATATGCCTCATCTCCTTCCTCGCCATCTTCCACCTATTTATAAATAACATATTAACCAAAAATAAAAATTAAAAATAAAACGAGAGAGAGAGAGAGAGAGAGAGAGAGAGAGGGAGAGCAACCTCGGAGTCATCACCATTGCCAGCATAAGCAGATTCTAATTTGTCATACAATTCTTCATCTCCATGGTCCTTTACAGTCT…	No significant hits found
Ah3TC28A12	TC28A12	TTGAAAGCGAGAGTTTTGAGAA	TCTCAGTTTCTTTGTCGCTCAT	(AG)21	perfect	53	169-229	0.80903	JN887572	GATCCAAAAGTGCAGAATTTCTCATGCGGGGTCCTTGGGATGTGAGCAATTTAAAAATTAAGAGAGAAAAAATAGAGAAAGAGAGTGAGTGTTTGAGTGAAAAGAATCAATATTTAATTGAAAGCGAGAGTTTTGAGAAAAAACATGAGAATAGTGAGAGAGAGAGAGAGAGAGAGAGAGAGAGAGAGAGAGAGGAGTCAATGAGCGACAAAGAAACTGAGAGTAATAAACACACTTGTGAGAGAGATCGGTGGAGTCG	No hits found
Ah3TC28A12_1	TC28A12_1	CGGGGTCCTTGGGATGTG	CTCAGTTTCTTTGTCGCTCATTGACT	(AG)6	perfect	53	165-225	0	JN887573	GATCCAAAAGTGCAGAATTTCTCATGCGGGGTCCTTGGGATGTGAGCAATTTAAAAATTAAGAGAGAAAAAATAGAGAAAGAGAGTGAGTGTTTGAGTGAAAAGAATCAATATTTAATTGAAAGCGAGAGTTTTGAGAAAAAACATGAGAATAGTGAGAGAGAGAGAGAGAGAGAGAGAGAGAGAGAGAGAGAGGAGTCAATGAGCGACAAAGAAACTGAGAGTAATAAACACACTTGTGAGAGAGATCGGTGGAGTCG	No hits found
Ah3TC28B01	TC28B01	ATTTATTGCCAAATCTGTCGCT	CATTGCCAACTGTTACTACCCA	(AG)31 (GA)6 (AG)24	composite	61	202-262	0.83447	JN887574	GATCACACCAATTTTTCTTTTTTTCATTCAATTATTACCGATGAATTTACTGTCGAAAATCCAGATCCGACAGTAATTGTTTTACCCAATGAATTTATTGCCAAATCTGTCGCTAATGTCCGACACTAAATCTGACGGTATTCAATATTTTTATTGTGGTGAATAACAATGATAGATAACATTAATGAAGGTAAGAGAGAGAGAGAGAGAGAGAGAGAGAGAGAGAGAGAGAGAGAGAGAGAGAGAGAGAGAGAGAGAGAGAGAGAGTGAGTTGGAGTTGATAAGAGTGCGATTTATACCAATGGGTAGTAACAGTTGGCAATGATAACTAACTATTCTAAAAGTATAATTAACTAATACAACTCAACATAACTGAAACTAAAGTAACTACAATGTGCA…	No hits found
Ah3TC28B07	TC28B07	CTTCCTGAACTTTACAAGGTAT	GATCCTGTAGAAAGAAGGTCTA	(TC)30	perfect	60	112-172	0.72125	JN887575	GATCAATGCAATTTATAAGCTTCATAGCCTTCCTGAACTTTACAAGGTATAATCTTCTCTCTCTCTCTCTCTCTCTCTCTCTCTCTCTCTCTCTCTCTCTCTCTCTCTCTCTCTCTCAATGCAATTTCTTGATTTTTCTCTGACAAACTAGACCTTCTTTCTACAGGATC	No significant hits found
Ah3TC28C01	TC28C01	GAGCCAGTGAACAGTGATTCTG	ACCATCTCCGTCAACAAGCTAT	(GA)10 (AG)8	composite	53	106-166	0	JN887576	GATCGGAGCCAGTGAACAGTGATTCTGCTTCTTCCATCTTCTGCGCGAGAGAGAGAGAGAGAGAGAAAGAGAGAGAGAGAGAGTGAAAATGGTGAGGGGAGTTGCAGAGAGTTGCGTTGATAGCTTGTTGACGGAGATGGTTGCGAGCTATTGCAACCGATTCTACGCGAACAAGCCTGAGCTCGCCGCCCGCAGAATCGAGGCCATTGGATACCAGGTCGGTCATCAACTCTCCGAAAGGTAAACCCTAATTTCCACCATTGCGTCGTTTCAGCTTCTGGATGTAGATC	gi|124360137|gb|ABN08153.1| Transport protein particle (TRAPP) c...	7e-21
Ah3TC28E09	TC28E09	CTCCGTCAACCTAGACCATCTT	CCGAAGAACAACACAAAACAAA	(TC)21	perfect	53	210-270	0.28733	JN887577	GATCTCCTTCGCTTTGCCTCCGTCAACCTAGACCATCTTACTGAGACCGTACTTCTCTCTCTCTCTCTCTCTCTCTCTCTCTCTCTCTCTCTCTCAGCTCAACTTGATGATTTTGTGTTTCAGTTCAATATGTCTTTCTACATGACCTATCTCGCCAGATGGCCAGACTATTTTCATGTTGCCGAAGGCCCTGGAAACCGAATCATGGGTTACAGTAAGTTATTCAAATTATTGGTTTGTTTTGTGTTGTTCTTCGGTGTATGTATGTGTGCTCCAATATTCTTAGCTTGGTTTAGGGCACGGACATCATGTTATAAAATTATGGGATTTCCTATTTTTTAGCTACGAAATTAGTCTTAATTCGTCAACATTAGGAAATAAGAAGAGGGAATCTACTGA…	At1g03150.1 68414.m00292 GCN5-related N-acetyltransferase (GNAT)...	7e-18
Ah3TC29C07	TC29C07	CTCTTCTGAGCTGGAGACAA	CTTAATTTCCACCCATACCA	(AG)9	perfect	53	162-222	0	JN887578	GATCATCGAACAGCAAGAAATAAGCATGGCTTTCCTTAGACAGGGATCATGCACTCTTCTGAGCTGGAGACAACCAATGAAATCAAGAGAGAGAGAGAGAGAGCGAGAGAGAGAGAGAGAGAGAGAGAGAAGGGGGGGGGGGAACTGTAAATTCATCTTGCTTGAGTGTTCTCATCAGCATAGATACAGACACATGCATCTGCAGCACCATCAGCAAGCAAGACTTGGTATGGGTGGAAATTAAGGCAGCTGACAGACACAATTTTGTGAGCCATAAGGGTAGGATAGTATCAAATAGTGCCTAGTTGATC	At3g08850.1 68416.m01029 transducin family protein / WD-40 repea...	3e-14
Ah3TC29C07_1	TC29C07_1	TGGAGACAACCAATGAAATC	CTTAATTTCCACCCATACCA	(GA)13	perfect	53	151-211	0.69093	JN887579	GATCATCGAACAGCAAGAAATAAGCATGGCTTTCCTTAGACAGGGATCATGCACTCTTCTGAGCTGGAGACAACCAATGAAATCAAGAGAGAGAGAGAGAGAGCGAGAGAGAGAGAGAGAGAGAGAGAGAAGGGGGGGGGGGAACTGTAAATTCATCTTGCTTGAGTGTTCTCATCAGCATAGATACAGACACATGCATCTGCAGCACCATCAGCAAGCAAGACTTGGTATGGGTGGAAATTAAGGCAGCTGACAGACACAATTTTGTGAGCCATAAGGGTAGGATAGTATCAAATAGTGCCTAGTTGATC	At3g08850.1 68416.m01029 transducin family protein / WD-40 repea...	3e-14
Ah3TC29H08	TC29H08	ATAGAGTGCTCCACACACACCC	TAATCGGAAGACCTTTACGACG	(CT)20	perfect	53	76-136	0.51653	JN887580	AGGTTCACCCTATCTCGCAAGCCTACCAAGAGAAAGAAATAGAGTGCTCCACACACACCCTGTCCTATCATACGAACCTCTCTCTCTCTCTCTCTCTCTCTCTCTCTCTCTCTCTCTAATACCGTCGTAAAGGTCTTCCGATTAGGTTTCCGGGGACG	No significant hits found
Ah3TC30B02	TC30B02	ATCGAACTCTTAGGATGGAAGA	AACTCAGACACAGGGTCCA	(CT)12	perfect	58	308-368	0	JN887581	GATCTTTGGTACTGTCATACCTCATGTTCCTTAGCTTATCGAAGTTCTTAGGTAATCGAACTCTTAGGATGGAAGAGTAGAAAGGGGTTGGGCCAATCACCACGGGATTTTGGCGTTTCTGTTTCCGCTCTTCCTTGTGTTCTCGGTTTCTCGACTTGTCACGGGAGTGAAGGAACTGGGTGTGACCGTCAGTCTGGTCGTGCTCGTTGTCCTTCTCCTCGTCGTGCTGCCGTTTTGCCGATCTCCTCAGTAGGGATCGAGTGTGAGAATGGCTCGAGAAGGATTCTGCGTGTGAGTGGGTGTTTCCGCTATTCTCAAGGTTGTAGCAGTCTCACCGCCAACTCTCTCTCTCTCTCTCTCTCTCTCTATGTGTTGGACCCTGTGTCTGAGTT	No significant hits found
Ah3TC30B03	TC30B03	TATCTCGAAGTCTCTCTCTTTG	GAGTCGAAGAAGTATGAGGTT	(TC)21	perfect	52	180-240	0	JN887582	GATTTCACCCATCCGTCGCGTCCTCCTACCCCTATCTCGAAGTCTCTCTCTTTGGGCTCCTTGGTGGTAGTGACGACGGCGACGACTTGATGGTGGCAGAGGCAGCACCTCCTCTCTCTTCTCCATCGTGGTCTCCCTCTCTGTCTTAAGCCATCGTTCTCTCTCTCTCTCTCTCTCTCTCTCTCTCTCTCTCTCTCTCGTGTGTATCACTCTCTTGTGAGAACCTCATACTTCTTCGACTCAGCTTGAATTTGTTCAAACAGATGCAGTGATTTTCTT	No hits found
Ah3TC30D04	TC30D04	TCCATGAAGTCAAGGTTCTGGT	TGTTCATCAACCAATTTGCATC	(GT)12 (GA)12	composite	50	155-215	0.66824	JN887583	GATTTCACCCATCCATGAAGTCAAGGTTCTGGTACTCTGTAGTTAACTGGAGAAGGGAAAAAGAGAAAGTGTGTACGTGTTTTTGTGGGGTGGGGGGGCGTGTGTGTGTGTGTGTGTGTGTGTGAGAGAGAGAGAGAGAGAGAGAGAGTGCTTTAATGTAACCCTCTTAAAAGGGATGCAAATTGGTTGATGAACATGCGAGGATGAATAATACATGAT	No hits found
Ah3TC30E12	TC30E12	CAGAGTTGACGACTAAGACACACA	TTCATCGACTTGGATTTCATTG	(CT)8	perfect	53	163-223	0	JN887584	GATCTTCAGAGTTGACGACTAAGACACACACACTCTCTCTCTCTCTCTGCCACTTCATCTGTATGAATCTATCTTCACATGATATTTCTAAGTGTAATTCAGTACCTGAACCAATGTTCCTGAAACAGCTCCTGGAACAAGAACATCCCAACCTTGAGAACCAAGACTACTTCTAACAGCTTTTAGAAGAAGAGTGCATAATTTCGAAACCTGAAATATCACACTAAGAATTTCCAGTAGAGAAATTAGTTATGGCAATGAAATCCAAGTCGATGAATAAATAAAAAGAAAGCACACAAA	At5g26570.1 68418.m03152 glycoside hydrolase starch-binding doma...	9e-13
Ah3TC31C09	TC31C09	TCAAACAGTTCATGAGCAATAACA	AGGAAGAATCAGTGAGCTACGC	(AG)21	perfect	53	191-251	0.57986	JN887585	GATCAAACAGTTCATGAGCAATAACAATTTCAACAGAGAGAGAGAGAGAGAGAGAGAGAGAGAGAGAGGGAGAGAGACGAACAGGGGCGAATGCGAGGGAAGGAGCGAGAGTGGCGAAGGACGGGCCAGAAGTAGAAGCAGTTAACGGCCCAAAGAAGAGGAAGAAGTGCGAACCCGAACTTGTAGAACCGCCGAGCGTAGCTCACTGATTCTTCCTCCGACAGCCCCAGAGGTCCGTCGATTGTTGGCCAAATTCCCCCCGTACTCCGAATCGGGCTAGGATC	At5g09310.1 68418.m01079 expressed protein	2e-26
Ah3TC31E08	TC31E08	AGACGAAGAGGAAGACGACAAC	TGGGTGAGAACAAAAGTCATTG	(CT)23 (CA)7 (CA)12	composite	53	217-277	0	JN887586	GATCTCTTCTGGAACCAGGACGCCCTCAAAGACGAAGAGGAAGACGACAACTACGTCGAGGAAGCTGAGGTTGCCGACGAATTCGATAGCGACTTCAATGACGAGGTATGCCTCTCTCTCTCTCTCTCTCTCTCTCTCTCTCTCTCTCTCTCTCTCTCACACACACACACACACACACACACTTAATTTCAACGATTGCGGTTCTGTAAATCGTTAGGAACTCTCAGTTTAGAATTAGGAGCTAACGCTTTCTGCAATGACTTTTGTTCTCACCCAGCTGTTGCTCATTCGTAGGAATCTGAACCTGATGATC	No significant hits found
Ah3TC31F12	TC31F12	CACTTCTCAAATGCCTGAATGA	ATCATCATCAAGAGTGCCGATA	(GA)19	perfect	53	133-193	0	JN887587	GATCTATGCCAACGAAGGGAAAGGTGAGAGATGAGACTACCAAAATTGCGACCAACGATGCAATGCCAAGTGGGACCATGCCTCTTGTCGAAGACCTTCTTGATGTGCTCCGCAACGTCTTTCTCGACATTGCACTTCTCAAATGCCTGAATGATTTGATTCCATTTTGAGAAGTCAACAGCCAAGAGAGAGAGAGAGAGAGAGAGAGAGAGAGAGAGAGAGAACTAACGGAGACGGCGATATCAACAGCCTCCCTTTGCAAGTCGGGGGGCATATCGGCACTCTTGATGATGATC	gi|156972237|gb|ABU98947.1| dynein light chain [Lupinus albus]	6e-21
Ah3TC31G11	TC31G11	TTTTGAGACTGTTGGTGGTGTC	CACTCTGATCACGTGCAATACA	(AG)18	perfect	61	140-200	0.76625	JN887588	GATCCTTTTGAGACTGTTGGTGGTGTCAACGCAGGCAAAGGTGGTTTGGGGGAGAGTGATGCGCAGAGAGAGAGAGAGAGAGAGAGAGAGAGAGAGAGAGGACGCATAATTCTAATTTAGGGCAAAATTTTCGGTGGATAAATCCAACAATAATGTATTGCACGTGATCAGAGTGATGCGGAGAGAGAGAGAGAGAAAGAGAGAGAGAGAGAGAGAGAGGACGCATATTTCTTATTTAGGGCAAAATTTTCGGTGGATAAATCCAACAATAATGTATTGCACGTGATC	No hits found
Ah3TC31G11_1	TC31G11_1	ATCCTTTTGAGACTGTTG	ATCACGTGCAATACATTA	(GA)8 (AG)11	composite	58	256-316	0.70486	JN887589	GATCCTTTTGAGACTGTTGGTGGTGTCAACGCAGGCAAAGGTGGTTTGGGGGAGAGTGATGCGCAGAGAGAGAGAGAGAGAGAGAGAGAGAGAGAGAGAGGACGCATAATTCTAATTTAGGGCAAAATTTTCGGTGGATAAATCCAACAATAATGTATTGCACGTGATCAGAGTGATGCGGAGAGAGAGAGAGAGAAAGAGAGAGAGAGAGAGAGAGAGGACGCATATTTCTTATTTAGGGCAAAATTTTCGGTGGATAAATCCAACAATAATGTATTGCACGTGATC	No hits found
Ah3TC31H02	TC31H02	AGTCATGTCCATTTCATATACAG	TTTTGGACTTACACCCTCTA	(GA)20	perfect	58	138-198	0.74793	JN887590	GATCACTAGATGATGAGCAATATATTATATATGACTGTAGCAGAATTTGTCTTGAGGCAATATGAATAGTCATGTCCATTTCATATACAGTATTCTATGTTCTATATGAATTTACAGTACCATAAAAATACAAAATTCACCCACCACACCAAACACCAATAATTGATTGAGGAGAGAGAGAGAGAGAGAGAGAGAGAGAGAGAGAGAGAGAAATATAGAGGGTGTAAGTCCAAAAACATGATTGGATC	No hits found
Ah3TC31H03	TC31H03	TGTAAGTTGACTCTAATCCAGTG	GATCCATACACATTCAACATAAA	(CT)22	perfect	58	163-223	0.54875	JN887591	ATGTAAGTTGACTCTAATCCAGTGCTCTCTCTCTCTCTCTCTCTCTCTCTCTCTCTCTCTCTCTCTCTCTGACACACACACATTGCATTTTAATTTCTAAAACATGTTTGGGACCCAACTTAACCAGGCCTTTTTACTGTTCAGTTAACTGATTATTTTAAATATTATAATTTTATGTTGAATGTGTATGGATC	No hits found
Ah3TC31H06	TC31H06	CATGTGGATATCTTTATTTCCT	CAGAAGATTCAAACTGGTAAA	(CT)21	perfect	58	91-151	0.72934	JN887592	GATCATGTGGATATCTTTATTTCCTTTTATTCTCTCTCTCTCTCTCTCTCTCTCTCTCTCTCTCTCTCTCTCTTGTGTGAATAAGCAACACCATACAACTACATTTACCAGTTTGAATCTTCTGTATTTTCTACAGATAGATAGTCATGTCAAACGTCTTGATGAGGATTTAAACAACTTTTCTGTATATC	No significant hits found
Ah3TC32B09	TC32B09	TGTTTGCCTATTTCACCATGAG	TTGAGAGGTACATGCATTTTGG	(GA)6	perfect	63	267-327	0	JN887593	GATCACTGTCTTTTTTCTCTCACTGGCTTTTTTTTTTACAAATATCACCATGTTTGCCTATTTCACCATGAGACTCAGACAGACAAAACTAAGAAAAAGAAAACAAAATGAACACCATTGAAGGAGAAGAACTCAGAAAGTTTGGGTAGCTATGAGAACTATGTGCTTTTTCACTTTTTCCCCTTTATCTCAACCCTTGGCCGTTCACCCTTAATATAGAAGGGGAAGCTTCCAAGGTTGAAACCGGTTCAACCAAGCAATTTCTTCTCCAACCAAAAATAGCAACGGTTCAGACAAAGAGAAGAGAGAGAGAGAAAACCAAAAACCAAAATGCATGTACCTCTCAACCCTTTTCATCAAGCTTTTTCAATCTGAACCCTTGATC	No significant hits found
Ah3TC32C11	TC32C11	CTCCAAAGTCCAAACACAAACA	AAAACCCGATTCACAAACTGAC	(CT)7 (CA)7 (CT)7	composite	52	131-191	0	JN887594	GATCTCCAAAGTCCAAACACAAACACATCAACCTCCGAATCTTTGCGCTCTTTCTCACACTCTCTCGCTCTCTCTCTCTCTCACACACACACACACTCAGAAGACTTTGCACTCTTCTGTTGTCTCTCTCTCTCTCTTCGCCGTCAGTTTGTGAATCGGGTTTTCAACCCAGCAGGTACGCACGTGCGTCTTCTCTCTCTCTCTCTCTCTCTCTCTCTCTCTCTCTCTCTCTCTCTCTAAAAGATGTGTGTTTGTTCACAGACACGCCACTCTCTCTCTCTCTCTTGTTCGTTTCCCACTGCGCTCTCTGCTTTCTTTGAG	No significant hits found
Ah3TC33D07	TC33D07	CGTCCATCGTCACCTCTTCTAC	GTCTGTGTTGCTCGAACCTTTC	(CT)8	perfect	61	128-188	0	JN887595	GATCCTCTACAGACGCGCCCTCAAAGACACCCTCAATTGGGCCGTCCATCGTCACCTCTTCTACGACGACGTACCATTTCTTCATTTTTCCATTCCCACATACTCTCTCTCTCTCTCTGGTTATGTGTAACCGTTTTTGCTTGTTCTTGTTCATCTTTTTCAGGCAGCTAACCTCCGCGAAAGGTTCGAGCAACACAGACACGTGGTT	At4g34700.1 68417.m04925 complex 1 family protein / LVR family p...	4e-07
Ah3TC33G10	TC33G10	CAACATAAACAACAACAATCTGAGAG	TTTCTTGGGAACTGATGCTTTT	(AG)11 (GA)13	composite	63	182-242	0	JN887596	GATACACATGTACAACATAAACAACAACAATCTGAGAGTGTAAGTTGCAACAAAATAGAGAGAGAGAGAGAGAGAGAGGGAGAGGGAGAGGGAGAGAGAGAGAGAGAGAGAGAGAGAGGGAGGGAGAGAGAACTCACAGGTGAAAGCCAGTACTAAGGTTAGAAATATGGTGAGAAGTGCACTTTCTCATTTTGTCATTGGAAAAAGCATCAGTTCCCAAGAAAAAGGAAGAATCCTTCTTGCTGTTGTT	No significant hits found
Ah3TC34E12	TC34E12	GTTACGGATGCTTACACATTAT	TCCTACTATACCAAACATAACATAAC	(CT)7	perfect	63	97-157	0.6482	JN887597	GATCTCTATCGTGGAAATCCCCCCTTTCCCCAACAACTCTGCCTTCTTCTTTTTTCTTGAAAAAAAAAGGAAAAATAAAAGATAAATGAAAATAAGAACTAAATTTTTGTGGCTTACTTTTCATTGGATCTTCTTATGATATTAAAGAACATTTTCTGCATTAATATTGTTTTAGGTTTTCTGCTTTAGTTACGGATGCTTACACATTATTTTTGTATTCTTTTCCTTCTAATCAAATTTCTTGTTCTATGAACATCATCTCTCTCTCTCTCTTCCTTAAGTAATAAAAGTTATGTTATGTTTGGTATAGTAGGATAAAAATCCACTTCTCTTGATATATTTTGAGGAGGTTGGTA	No significant hits found
Ah3TC35F03	TC35F03	GACCATTTAGAAACGCACGAAG	CATGGAAGTGAAGTGTGTCTGC	(GA)10	perfect	63	210-270	0	JN887598	ACCCAACCGACCATTTAGAAACGCACGAAGCGTAAACTCTCCTTAAAAAAAACACAATGAAATTTGGAACACAACTCTACTTCAGACAACAAAAACATTCATTAATTGCAAGCATTGCTCCAATTAACTAACTATCACAGTAAGAAGTAAAGTTGAGAGAGAGAGAGAGAGAGACCTGGCTGAGCAAGTGTAGCTCCAGCTTCCAAGCAAGTTCCGAGAACTCGGCGCAGACACACTTCACTTCCATGACACTGAATCTCAACAACGTCCTCGCGCGTGTAAGATTTTGGCGCCAGCATCGGCACCGCCAAAA	At1g78010.1 68414.m09091 tRNA modification GTPase, putative simi...	3e-18
Ah3TC35F05	TC35F05	GATCAGCGAGAGAGAGGG	CTACTCAACTTCTCCAAATATGC	(AG)17	perfect	53	185-245	0.79339	JN887599	GATCAGCGAGAGAGAGGGAGAGAGAGAGAGAAAGAGAGAGAGAGAGAGAGAGAGAGAGAGAGAGAGGGACCTGGACATGGGCAGAGGGAGAGGGGGAGTTGAGGTTGTCGGAGAGGGAACCCATAGCGCACATAGGGGCGAGAATGGTAATGGCGAATGTGAGCAAAGCGTTGGCTCTGTAACCGAAGGAATGCATATTTGGAGAAGTTGAGTAGCGAAGGAGTTGTGTGA	gi|87240531|gb|ABD32389.1| Signal peptidase 22 kDa subunit [Medi...	1e-06
Ah3TC36C02	TC36C02	TCCTTGGTGCTCCTAAAGTCAT	TACTGTCTGATCCACTGGTTGG	(CTC)7	perfect	58	198-258	0.60388	JN887600	GATCTACACCGTCCTTGGTGCTCCTAAAGTCATGCAGAGCGGAAGGAGTCCTTGTTGTAATTATGAGTTGGTACATCCCGCTCCTCCTCCTCCTCCTCCTCACTATGCTCTGAGGGGGTGTCTAGCTCTTCTATCGTTGTATCCCAAACTGGTTGTTGCCTCTTAACATTCTCATAGCTTCGTTTGGAGCGACGCTCCAAGTGAGCTATGTCCTCGACCAACCAGTGGATCAGACAGTAGAATCATTGTGATGATGATGATGTTGCTGGTGTTGAAGGGGCTGGGGGTGCTACTGAAGCTGAGGTTGAGGGTCTTGCCTTTGAAGGAGATGCTGTCTGCCGTCTGCCTCGTCATCTAGATTATCTGATTAAGGGATTATCTTCTTGTTGCCTGCGACAG…	No hits found
Ah3TC36C03	TC36C03	TGGCGAAGTAGTTTGAAAGGTT	AGCGAGAGAGCAAGAGAGAGAA	(CT)18	perfect	52	71-131	0.77778	JN887601	GATCACGAGCACCAGCATGGCGAAGTAGTTTGAAAGGTTTCTCTCTATCGCTCTCTCTCTCTCTCTCTCTCTCTCTCTCTCTCTCTCCCTCTCTCTTTCTCTCTCTTGCTCTCTCGCTCTCATTCCCAAACCCTAGCTCTTCAACCCGATTTTTTCCCTTCCAGTTCGTATTTTTCTTTAATCTTCACCAGTTTCTTCCTTTATTGTTCTGAGATC	No hits found
Ah3TC36D11	TC36D11	AGAGGCTTAGAGAAGTCTTATGAAAT	CGATCTCTATCCTTGGACAATC	(AG)21	perfect	58	200-260	0	JN887602	GATCTTGAATGAAAGGTAATAATAATTATTCTTTAATAGAGGCTTAGAGAAGTCTTATGAAATTTCTAAACAAACAAAAGATTCTTGAATTGAAGAGAGAGAGAGAGAGAGAGAGAGAGAGAGAGAGAGAGAGAGAAAGTTGCAAAGGAAAAAAAAGAACCACAGAAAAGGGATAAAAAAAATTATATTTGTAAAGCTATGAGCATCTGTGTGGGTGAAGAGCCCAGTTATGCGTCCGTGATGTTGATTGTCCAAGGATAGAGATCGGGTAATTAGATTCGAGGGGTGTTTTATCACCCGGTAACTTAGGCCAACTGGTTCGAGATTATTGATCGAAATCTCACAATAGAGAGTTCTCTTGAGACAAAACATTTAGAAGTCCAGAGAGGCTTTGGACAT…	No significant hits found
Ah3TC36E09	TC36E09	GCTATGATGAATGGAGTGCGTA	CACTCCCCTGTCTCAAACTCTT	(TC)10	perfect	58	243-303	0	JN887603	GATCTATGGAACCGCTATGATGAATGGAGTGCGTATGGTGCTGGTGTTCCTATCACCCTGCCCAATTCTGACACACTTGTTCAGTACTATGTTCCTTACCTTTCTGCAATTCAGATTTTCACTAGCAACACTTTCAGGTTTCTCTCTCTCTCTCTCTCTCAAAAACTTTTTCTTTTTTTGTTGGTTTAGGGGATTATGTTTGTGAGCATAATAATGATTTAGTAGCAGGTTAGTTAATTGATGAATTGATATTAAATTTCAGGGAAGAGTTTGAGACAGGGGAGTGTGAAACAAGGGATTCATGTAGTGATACATTGAGCGATGAGAGTGAGTGTGAGAAGTTATGGAGATGGGATGGGAGTTCCTCAGAAGAAGGTGGAATGAATAATGTAGAACAAG…	At4g03420.1 68417.m00469 expressed protein	6e-25
Ah3TC38A07	TC38A07	CAAAGCAAAAGATTTCACTGAG	AGTGCTCTTTCTGCATATGTTT	(AG)21	perfect	53	103-163	0.56625	JN887604	GATCAAAACAACCATTTGAAGAGAACCAGAAGATTACATCTAAATATTGCTAGCAGAATACTGACAGACCAAGAATTAAGACTGGCTCATTTCTCTGAGAAAATTACAATTGCACAGAATCAAGTGCATCCGTATGAAGGGTATGCTTGTGCATCCTCCTAGAAGAGACTTTACCATAATGCATGACAAGTCAACTGGTTCTCAACAAAATAAAAGTAGATATCCTTTCTCGTCACCCACAAACCAAACATCATGTTCTGGTCTTTCCATTCCTTAGAAAACAAAGCAAAAGATTTCACTGAGAAAGATTATGCAGAACAGTAATACTCCAATTGCCAAGAGAGAGAGAGAGAGAGAGAGAGAGAGAGAGAGAGAGAGAGTACACAGAATATAAACATA…	No significant hits found
Ah3TC38C01	TC38C01	GACAGGTGGAGAGGGTATTCAG	GCTTGTTCATGTTCCTGCATTA	(TC)20	perfect	52	212-272	0	JN887605	GATCATTTTTTTTTTTGGCAAACTAATGTCTTCCTAACTTGACAGGTGGAGAGGGTATTCAGTGCAAATCATCCGGATGCACTTGAAATTGAGAAAGCCAAGAAAGTGTTGAAGGTAAGGGACTTTAATCTGTTATATAGTTATCTGCCATTCTCTCTCTCTCTCTCTCTCTCTCTCTCTCTCTCTCTCTCTCAAAAAAACCTCCCAAAAAACCACTCCCCCTGGTGAATGGTGTGTCAATGAATAATCAGTAATTAATTTAATGCAGGAACATGAACAAGCTCTAATTGATGCAATTGCCAGACTGACAGATC	No significant hits found
Ah3TC38D06	TC38D06	GGTTGTTGGAAGAAGACAAAGG	AGACTCCTCCTTCCCTGCAT	(AG)12 (AG)18	imperfect	61	194-254	0	JN887606	GATCGGTTTAGATTTGAACACCCATTCCATTGGAGTCACTATTACTACTACGGTTGTTGGAAGAAGACAAAGGAGAGGGGGAGAGGATTCGAGAAGAATCGAAGAGAGAGAGAGAGAGAGAGAGAGTGCGCACATAGCAGGAGAGAGAATACAAAGGAGAGAGATGCTCGTCAAAAGAAGAGGAAGGCAGTGACAACGCCAGAGAGAGAGAGAGAGAGAGAGAGAGAGAGAGAGAGCACCATTGGGAAGGCAGGAATGCAGGGAAGGAGGAGTCTCCACCGTTTT	No hits found
Ah3TC38F01	TC38F01	TTTATGCATCACTTCAAGCAGG	AGCTGTTGAGCTTGCATCCTAT	(GA)27	perfect	58	228-288	0.71441	JN887607	GATCAATATGTATGAGAATGTACCATTAAAAATACTGTTATATAGATTGAAACTGCTTTATGCATCACTTCAAGCAGGAACCTTTGGTTAGAAATAATTTAGATGCTTTGAAGGATAATGCAGTAAACCAGGTCTAGGTAAGAAGTTCCCAATCCCATGTTTGTTTGAGAGAGAGAGAGAGAGAGAGAGAGAGAGAGAGAGAGAGAGAGAGAGAGAGAGAGTCACCAGAAATAGTTACCTCAAAGCATCGATTTTTATCATGGTGTGCAGTAAAAATATGAACTTTATGGCCATAGGATGCAAGCTCAACAGCTGCATCCACAATCAATCTCTCAGCTCCACCTACTTAAATACAATTATAGAAGAATCGAAATCCAATCAACTACA	At1g78800.1 68414.m09184 glycosyl transferase family 1 protein c...	1e-15
Ah3TC38G04	TC38G04	TGAAGTGTTGAAGACAGTGCAA	AAAACCTTGTTGCTAATGATGGA	(TC)18 (CT)14 (TC)7	composite	52	318-378	0	JN887608	GATCAATGGTAAAGAAGAATAAATCAATTCGGTGTAAGATACCAAGACGTACGTGCGTGCGTATAAAAGGCCATTAATTTAGTCTTTTTTATTAATTATTAACTACTAATATAAAAATCAAAAGTAAAGTGATGTATTGAAGTGTTGAAGACAGTGCAATTTCTCTTGTTATTCAGTTGCTGTGTTCTCAGTTCTCACTAACTACTCTCTGTGTGTCTCTTCAAGACTTCAACTGCGCATTCTCTCTCTTCTCTCTCTCTCTCTCTCTCTCTCTCTCTCTCTCTCACTCTCTCTCTCTCTCTCTCTCTCTCTCTAGTCTCTTTTCTTTCTGCTATTCAACTTCATAGTTCATACTTCATACATTGACTCTACTAGACTACTGCATTCTCTTCCAGTCCC…	No significant hits found
Ah3TC38H09	TC38H09	CCAGGTAAGATTTTCAGTTATT	AGAGAATTTAGAAGATAAGGTGA	(TC)27	perfect	52	205-265	0.82667	JN887609	GATCAATGCAAAACTCCCAGGCATGGTTTGAAACCGGAATCGCAAACTCTGAAAACGATGCGGCTTGGAGTTCAAGGACTACACTGAGCTCTTCTTTCAGCTATACCTATAAAGCTGCAAGCTCCAATAATGCCCTTGGGCATGAAAATCAGCTTGAATCAACGTACCTTTATATACAAATGGAGTACTGTCCCAGGTAAGATTTTCAGTTATTTGTATTCTTTATGAGCAGACTGCAGACTTACTTATGGGACAATGCTTAATAACATGGACTTTACTATTGTAGTGTATGTCTTTTAAATAGAGATAATTTGAAAATGTCTAGCTCTCTCTCTCTCTCTCTCTCTCTCTCTCTCTCTCTCTCTCTCTCTCTCTCTCTCCTTCTTTGCTGTTTATTTT…	At3g59410.1 68416.m06626 protein kinase family protein low simil...	4e-08
Ah3TC39A10	TC39A10	GCTGCTAATCGAGATGCAAGTA	TTTGTTTCACGCCAGTAGATTTT	(AG)12 (GA)9	composite	58	106-166	0.73823	JN887610	GATCGGAGCTGAATTCTAAACAGTAAAGTTGTTAAGACAAGTAACAAATGTTCTCCTTTTTGTTTGCAACCGAATAATCAGGAAAATCGGTAAAATCTAATATGGTCTTACCTCCATAACGAATTTCAAGCAAGATTATTGGATGCCGATGCTGCTAATCGAGATGCAAGTAAGAGAAACCCAAGCTGTTTCCATCGAATTAGAGAGAGAGAGAGAGAGAGAGAGGGAGAGAGAGAGAGAGAGAATTATTCTGCCAACACTTAAAAATCTACTGGCGTGAAACAAAA	No significant hits found
Ah3TC39B04	TC39B04	ATCTCGTTCATGCACACGTTAG	ACAGTACTTGGCGTTAAGAGGG	(CT)10 (CT)11	imperfect	58	114-174	0.64	JN887611	GATCATGATGACGGTGTTTCCAATGTTCCAGCTGTGCATTGAACCTCATCTCGTTCATGCACACGTTAGTTGATAGCATGCTCTCTCTCTCTCTCTCTCTTTCTCTCTCTCCCTCTCTCTCTCTCTCTCTCTCTCAGGAATGATGGTTTAAATGATTATTTAATGATTTCCCTCTTAACGCCAAGTACTGTACTACTTATTCATGCCTGATTTACAATGTACTTGTGTAAAATCTTAAGAAATACTATGGCTGTAATATTTTTCTACGCATGATCACTGGTACTAGAGCAGCAATATAGAGCTTGATGATTTTACTTAATGGTGTGATGATACATTCGTTTAATGCTGATTTGCGGCTTAAAATTCGA	No significant hits found
Ah3TC39C01	TC39C01	AGGCGCGGTGATAGAAAAC	GTTTTGCTGTTCGTCCCTAAAC	(GA)19	perfect	58	150-210	0.6712	JN887612	GATCCAGCAAGAGGCGCGGTGATAGAAAACCCCCAGAGAGAGAGAGAGAGAGAGAGAGAGAGAGAGAGAGAGAAAGAGAGAGAAATTTACTGATCAAATTAAGGAGGAGGAAGAAAAAGAAGGGAGTCAATTGAGAGTTTGTGTAACAAAGGAACAGTAAAATGACATTGTTTAGGGACGAACAGCAAAACGATGTTATTTAATCATGGAGTTAAGCCCCACTTTGTTCCTTGAGATTGCAAGTTGCACCGATT	No significant hits found
Ah3TC39D01	TC39D01	AAGCCAAGCATATTAGGTTCCA	ACCTGCAAAATATACTCCGACG	(CT)9	perfect	52	81-141	0	JN887613	GATCCTGTCCAAACCCTGGCAAGCTTGGGGGCTATGATACGTCACCCTTATCCTCGGTCGCGCAAAAAGCTCGGCACGTGAGCAGATGATATCGTCGGGCCGATATGTTCGGCACGAAAACAGACAGTAACAGCCTCACTCATCTGAAGATAAGAAACGTGCTCAACCCAGCCTAAAACAGAAATATCATAACCAACCTACAAACCAGGACTTATCCACAATAAACTGTAAAATAACTCCTATAAAGCCAAGCATATTAGGTTCCATTACTAGTTTTCATATCCACTTATTCACTCTCACTTAATTACTCTCTCTCTCTCTCTCTAACTTGAGCGTCGGAGTATATTTTGCAGGTATTCCCGCCACGGTGTTTGATC	No significant hits found
Ah3TC39E08	TC39E08	AACAGAAAACGTTGAGTTGGCT	AGAAGAAGAAGGAGGATGAGGAA	(CT)21	perfect	61	100-160	0.79861	JN887614	GATCTTTGAACGATTTTTAAATTTGACAAAAATGACCATCCGTCATTCAACTCCATTTTCATTAACAGAAAACGTTGAGTTGGCTAACAAATTTGATAAAATCATTAACTTATCCTTGGTTCTACTCTCTCTCTCTCTCTCTCTCTCTCTCTCTCTCTCTCTCTCTCGTATTCCTCATCCTCCTTCTTCTTCTTCACAAATGAAAATG	No hits found
Ah3TC39F01	TC39F01	ATCTATAAATTGGAGGATGAC	CAAGATGAAAGCTCAAAA	(AG)34 (GA)7 (AG)16	composite	58	141-201	0.84429	JN887615	GATCTCTATAACCAACACAANNGCTAGAAATTATCCTTAACACGGTACTCAACACCACGATGTTCATCATCTATAAATTGGAGGATGACCATAAGCTTAGGACCAGGATGGAAAAAACACAAGAAACAAGAATAGAGAGAGAGAGAGAGAGAGAGAGAGAGAGAGAGAGAGAGAGAGAGAGAGAGAGAGAGAGAGAGAGAGGGAGAGAGAGAGAGAGTTATTTTTGAGCTTTCATCTTGATC	No significant hits found		Ah3TC26E12	8e-49
Ah3TC39F08	TC39F08	TATGAGGTGTTTCCAGTTTCCA	GCAATCACAAGAAGATGGTTGA	(CT)15	perfect	52	113-203	0.70068	JN887616	GATCCAATTAGTATGCATAATTATGAGGTGTTTCCAGTTTCCACCCTCTCTCTCTCTCTCTCTCTCTCTCTCTCTCATATCCAATGTTCACACTGTGAATTACAAATTCAATCAAATGAACGTTGCATGATATATTTTATTTGGGTAAGTTCTTAACCAAAGACTCTTATTTTCAACCATCTTCTTGTGATTGCTAATAAGTGTTTTTTTTTCTTTTATGTGAATTGATTAAAGGTGGCTATGATATGGAAGAAAAAGCTGCAAAGGGCTTATGATC	No significant hits found
Ah3TC40A02	TC40A02	AAAATAACGACCACCTCCTTAAC	GTTGTTGGCGAAAGAATAAGAA	(CT)20	perfect	50	125-185	0	JN887617	CAACCAAAAATAACGACCACCTCCTTAACGATAACGTTAACCTTTGTTCTCTTTTACTCTTTGTTCTTATATTCTAGCCTCTCTCTCTCTCTCTCTCTCTCTCTCTCTCTCTCTCTCTTTTGCTTTTTCCCCTCTCTTATTCTTATTCTTTCGCCAACAACCGACACTCATGCCTGCCGCACTTCTCTTCTCCGCCGTACTGCTGCTTCTTCTAGCTCCGGCGGTGTGGGCTTCTCCGGTGACTCTCCCGCTCGAGCGAGCTTTTCCGACGAACCATGGAGTGGAGTTGAGCCAGCTCAAAGCATGGGACTCTGTCAGACATCGAAGGCAGTTGCAGCAAACAACAACTACCTATGTTGTCGATTTCCCTGTTAGGGGCACCTTCGATC	No significant hits found
Ah3TC40B12	TC40B12	GTTCTTATCCGGGTGACTGAAA	AGCACAGAATGCTAATGCTTCA	(AG)11	perfect	63	163-223	0	JN887618	GATCAGGGTTCTTATCCGGGTGACTGAAAATCCCAACAATAATTAAAATTAGAAAATGAAACTCTGAAAACAAAAAGTAACATAGAGAGAGAGAGAGAGAGAGAGGGAGAGAGAGAATTGAAGAAACATTAAGCACATACTATTTCAAAGAGAGCTTGTAGTAAGCTCTCTTGATTTCTGAAGCATTAGCATTCTGTGCTACCCTGCAAATAAATTCCAAAAGTAAAATTAGATTAAAAAAATTGTGTATATATTGGGGATGGAAAAGCAAATGGAATGGAATGTAAGCAGACC	No significant hits found
Ah3TC40C03	TC40C03	TTGTTTGCTTTGTAAAATAGGTTGAC	AAATAATCTCAGCCAAGGCGTA	(GA)26	perfect	50	86-146	0	JN887619	GATCAAGCAAGTGAACTACTAAAGGTTGAATCCTCCAAACTACATTTGTTTGCTTTGTAAAATAGGTTGACACAGTCCCGAGAGAGAGAGAGAGAGAGAGAGAGAGAGAGAGAGAGAGAGAGAGAGAGAGAATGGATAATACGCCTTGGCTGAGATTATTTCCAAACAGGAAAAGAAAGTGAAAACAAACAAACAAAAAACAGAAGAATGCCTTTATGAAAGCACAGATC	No hits found
Ah3TC40D04	TC40D04	TTCCTTCCTCATATTCCTTCCA	ATACTATCTCCGCCTTCAACCA	(CT)27 (TC)31	composite	52	158-218	0.70222	JN887620	GATCAATGGTTAAATTTTTGTTGATAATTCCATAAATATCCCTCTCCTTTTATCTTCCTTCCTCATATTCCTTCCATAACCATAATTATCTTAGCTGCGAAATCCACCATCCTCTCTCTCTCTCTCTCTCTCTCTCTCTCTCTCTCTCTCTCTCTCCCTCCATTTTAATTTTTTTGAGCTCGAAATCGTTGTCTTCAGCACCGTCGTGTTATTCTTTCCATGGTTGAAGGCGGAGATAGTATCATCGTCGACATCGATATCACCAGAGAAGATTGAGATC	No significant hits found
Ah3TC40E08	TC40E08	TAGCAACAATAAATCGCAATGG	TTGCTCATCATTTCGTGATTTC	(GA)22	perfect	52	97-157	0.08318	JN887621	GATCTAGCAACAATAAATCGCAATGGCGACTATATCCAGTTGCAACAGTGTAGAGAGAGAGAGAGAGAGAGAGAGAGAGAGAGAGAGAGAGAGAGAAGAGGGGACGCGAGAAATCACGAAATGATGAGCAATTTGTGGCAGCGGAGGCACTTTGTTCAAGGAGAGGGAGGAGGAGGAGGAGGAGGATGGAGAAGAGGGAAAGGCAAGTGGCATTGACATGAATCGTGAACACCGAAATGCGTACTTTCGAAGAACTGGGAACAGATC	No hits found
Ah3TC40E08_1	TC40E08_1	AGAAATCACGAAATGATGAGCA	GTGTTCACGATTCATGTCAATG	(GGA)7	perfect	52	94-154	0	JN887622	GATCTAGCAACAATAAATCGCAATGGCGACTATATCCAGTTGCAACAGTGTAGAGAGAGAGAGAGAGAGAGAGAGAGAGAGAGAGAGAGAGAGAGAAGAGGGGACGCGAGAAATCACGAAATGATGAGCAATTTGTGGCAGCGGAGGCACTTTGTTCAAGGAGAGGGAGGAGGAGGAGGAGGAGGATGGAGAAGAGGGAAAGGCAAGTGGCATTGACATGAATCGTGAACACCGAAATGCGTACTTTCGAAGAACTGGGAACAGATC	No hits found		Ah3TC40E08	3e-33
Ah3TC40G04	TC40G04	GGTCAGAATGAGAAGCACACAA	TTGGACTTCCCTAAACTTCTCG	(AG)10 (GA)15	composite	53	254-314	0	JN887623	GATCACCACTTCTGGGTCAGAATGAGAAGCACACAAAGAAGCGAGAGCATGCATATTGTTTTTCACAAGTTTAGTACACACAACATCTCACTTATCCAATTCGTCAAACAACATGATAATTGCATAGGAAGTAGAAAGCAGAGAGAGAGAGAGAGAGAAAGAGAGAGAGAGAGAGAGAGAGAGAGAGAGAGAATCAGATGTTGTAGATTTTCATACCATCATACCGTGTGCAACAAAATCCTCAATAGAAGCTCAATTTCAGCATGTGTATACTCACGAGAAGTTTAGGGAAGTCCAAGTATAATTTAGAGGAAAGGTGAATTGCATCACAA	gi|92897746|gb|ABE93858.1| FAR1; Zinc finger, SWIM-type; Iron hy...	1e-15
Ah3TC40H11	TC40H11	AATAATGTTGCAGGCCAAACTT	GCATGCAAATGGAAATAAATCA	(AG)18	perfect	52	368-428	0	JN887624	GATCTAATAGATTAAACACCCAATTAGCTTTTAATTATTTTGAATAATGTTGCAGGCCAAACTTACAACAACAGTAGCCCAATGAGATAGAGTAATTGAAACAAATATTGTTAGTGAGTTCTCTAGCTAACAAAGCCCAAAAATAATAAAGCAAAGAATTCAGCTAGGCTAGATGAAACATATATCCAACCCAAGTCCAAGAAGCTTCCACCAAGTTGAAGCTTTCCAAAGCCAATGTTCACATAATTTGCTTCAGTTAAAATAAGAGAGAGAGAGAGAGAGAGAGAGAGAGAGAGAGAGTCGTTCTCCTTGTTCATTTCACCAGAGAAGAAAGAAAGAGAAAGAGAAAGGTAAAACTCAAAAGGTAGTGTCCAATCACCCAAATCAAAGCAAGCTAAG…	No significant hits found
Ah3TC41A05	TC41A05	TTTTCCATTACAAACGTTGCAC	GGCAAGTGAAGTAAATTGTTGCT	(CT)20	perfect	58	133-193	0.69896	JN887625	GATCATATAAGAATCCAGATGTGACTTGTAAGTACGTTAAGGTTAAAGAATAAAACTATTTTCGGATTGTTACACATATTTGAGGGGAAAACGACATCGTTTGAAGGCGCGTGTCTCATGGAGCGTGACAAAATAGCCGTTAGAAGTTGAACTAACTTGAACGGTTATGTTCATGTTCTTCTCATTTTCTCTTTTTCCATTACAAACGTTGCACTTTCTCCCTCTCCCTCTCGCTCTCTCTCTCTCTCTCTCTCTCTCTCTCTCTCTCTCTCTGTGCAAATTCTCTTTTTTTATTATTTTCATTTTATTTTACTAATTATATTATTGAAGCTAGCAACAATTTACTTCACTTGCCAAAAAATTTGAACCTGCGAACACCCGAATCCGAAATGGCGGTGG…	No significant hits found
Ah3TC41A10	TC41A10	GTTTTGCTTCCTAATAATAAAGG	ATTCCCAAACTCTCTTCTCTC	(GA)24	perfect	58	71-131	0.66893	JN887626	GATCTCACCATAACAGTCCCCCCTCCCCCCAACTAAAACAAAAAAAATGTTTTGCTTCCTAATAATAAAGGAAGGAGAGAGAGAGAGAGAGAGAGAGAGAGAGAGAGAGAGAGAGAGAGAGAGGGAGAGAGAGAAGAGAGTTTGGGAATTTGGTAATTATGATTGACAAA	No hits found
Ah3TC41A11	TC41A11	CGATTGGATAGAATAAGGGACG	GGTCCAAACTACCTAAGATGCG	(GA)31	perfect	52	112-172	0	JN887627	GATCCAAGCAGTTGGTCAAAATGGCAGAGTGCATCTGGTTTTATATGTGACAAAAAGTGTCTTTAAAATTTAAAGGTAAATTTTATCGCACTGCTATCAGACCGGCTATGCTTTATGGTACAAAGTGTAGGCCGGCCAAAGAGGAGCACGGACATAAATTAAGTATGACAGAGATGAAGATGTTGAGAGAGATGAGTGGTCATACTCGATTGGATAGAATAAGGGACGAAGATGAGAGAGAGAGAGAGAGAGAGAGAGAGAGAGAGAGAGAGAGAGAGAGAGAGAGAGAGAGAGAATAGCATCTATTGTGGAAAAGATGGTAGAATCGCATCTTAGGTAGTTTGGACCTGTGGGAAGAAGATC	gi|77563563|gb|ABB00038.1| reverse transcriptase family member [...	4e-15
Ah3TC41A11_1	TC41A11_1	GATCCAAGCAGTTGGTCAAAAT	GGTCCAAACTACCTAAGATGCG	(AG)23	perfect	52	318-378	0.875	JN887628	GATCCAAGCAGTTGGTCAAAATGGCAGAGTGCATCTGGTTTTATATGTGACAAAAAGTGTCTTTAAAATTTAAAGGTAAATTTTATCGCACTGCTATCAGACCGGCTATGCTTTATGGTACAAAGTGTAGGCCGGCCAAAGAGGAGCACGGACATAAATTAAGTATGACAGAGATGAAGATGTTGAGAGAGATGAGTGGTCATACTCGATTGGATAGAATAAGGGACGAAGATGAGAGAGAGAGAGAGAGAGAGAGAGAGAGAGAGAGAGAGAGAGAGAGAGAGAGAGAGAGAGAATAGCATCTATTGTGGAAAAGATGGTAGAATCGCATCTTAGGTAGTTTGGACCTGTGGGAAGAAGATC	gi|77563563|gb|ABB00038.1| reverse transcriptase family member [...	4e-15
Ah3TC41C04	TC41C04	CACCGGGTATGACCTCTTTAAT	TGTCGGATGCTAGTATGGTTTG	(CT)17	perfect	52	334-394	0	JN887629	GATCTCATCTTGTTTCCTGAACATCTGATAGGTTGCTCTATCTAGAAAGTCACCATATATTCAGACTGCACACCGGGTATGACCTCTTTAATTTCAAGTTTTTAACCCCTCTCTCTCTCTCTCTCTCTCTCTCTCTCTCTCTGTTGTTATTGTTGTTGTTTCTGCAAAATCTGCTTTCAATTTATGTGATTGTATTGGAGAAAAACCAACATACCTTATGAAAATGCTTAGTAGTCTGAAGTTAGATAACAAGAAATCAGTTAGGAAATAACATAATATCATCCGTTTTATAGGTCAGTGGTCTTATGTTGGCAAACCATACTAGCATCCGACATCTTTTCAGTAGGTGTTTGAGCCAGTACGAGAAGTTGAGAAAGAAACAAGCCTTTCTAGATAACT…	gi|27261150|gb|AAN87551.1|AF376053_1 gamma-tubulin [Lupinus albus]	1e-18
Ah3TC41C05	TC41C05	TGTCCGTATTATTTGTGTTTCTTTG	GGGATATGCGAACAGGAAAATA	(CT)6	perfect	61	251-311	0.07986	JN887630	GATCATGTCCGTATTATTTGTGTTTCTTTGGACTCTCTCTCTCTTCTCTCTCTCTCTCTCTCTCTCTCTCTCTCTCTCTCTCTCTCCAATTATTCTTTCATAATTATTTTTCCACTATTAACACAGAATGGAGAGAGTAGCTGTTATGATTACGATGATAAGTCTGCATCTTTTTGCATATAATGAATCATCCGGATGATAAACTTTTATTCTGTATCAGTTTTGCTTATCAACCACAACATCTAGTTAGACCAGTCTTCATTTTATTTTCCTGTTCGCATATCCCTGGAAAGTCAGTTGCAAAGGGTCTTTGTACATAAGATATTTATGTTAATTTTATAAACAACGAGATATTAGTGTAATTTACTCATTGGTTTATTGATTTTTAGTACACTGTCA…	No significant hits found
Ah3TC41C05_1	TC41C05_1	CCGTATTATTTGTGTTTCTTTGGA	GGGATATGCGAACAGGAAAATA	(TC)21	perfect	50	248-308	0	JN887631	GATCATGTCCGTATTATTTGTGTTTCTTTGGACTCTCTCTCTCTTCTCTCTCTCTCTCTCTCTCTCTCTCTCTCTCTCTCTCTCTCCAATTATTCTTTCATAATTATTTTTCCACTATTAACACAGAATGGAGAGAGTAGCTGTTATGATTACGATGATAAGTCTGCATCTTTTTGCATATAATGAATCATCCGGATGATAAACTTTTATTCTGTATCAGTTTTGCTTATCAACCACAACATCTAGTTAGACCAGTCTTCATTTTATTTTCCTGTTCGCATATCCCTGGAAAGTCAGTTGCAAAGGGTCTTTGTACATAAGATATTTATGTTAATTTTATAAACAACGAGATATTAGTGTAATTTACTCATTGGTTTATTGATTTTTAGTACACTGTCA…	No significant hits found
Ah3TC41C11	TC41C11	CACCAGAAAACATGAGAGCAAA	CATCCACCTTCGTGTTAACCTC	(AG)25	perfect	53	98-158	0.69112	JN887632	GATCATCAGTTTCTTCCTCTTTCAAAGCCAACTTGACAGAAACTCAACCACCAGAAAACATGAGAGCAAAGCACCAAAAAGCAGTGAATTCAACACAGAGAGAGAGAGAGAGAGAGAGAGAGAGAGAGAGAGAGAGAGAGAGAGAGGACCCCATGAGGTTAACACGAAGGTGGATGCTGAGCTCGATGAAGAGCTCGTACATCTGGCCGAGATC	gi|124359459|gb|ABD32255.2| Esterase/lipase/thioesterase [Medica...	3e-06
Ah3TC41E09	TC41E09	TTTAATTTTGACACGTTGGGTG	ACACAGCAAAGCAACAGATGAT	(CT)28	perfect	52	268-328	0	JN887633	GATCTTTTACTCACGCTGTAATCAAACATGTGGGAAATCAGACAAGTGTTAGTAAGTAGGATTATCACGTCAGATTTTTTTAGGTCTCCGTTTTCGAGTCGGAAACTCGACATAATTTTGAAATGTCAACCGTTGCATCTGTTTGCTTTTAATTTTGACACGTTGGGTGTGGTTACATTGGTAACGGTATATATCTTTAAATGAGGGAGGGAGTTTTACATTTTTACCCCCTGGGTCTTATAAATACCTCTCTCTCTCTCTCTCTCTCTCTCTCTCTCTCTCTCTCTCTCTCTCATTCTTCTTTTTCGTTTCCTCTTCTTTTGAGATTTACTCACTGCTTTTCTCTCTCAAGCTTTTCATCTTCTCTTCTTACATTGAAGTTCAATTCCTCTTTTGAAG…	No significant hits found
Ah3TC41F03	TC41F03	CCCTCAAATCGAAGCTAGAAAA	CAGTGTCTCTGGCATCACTGTT	(AG)26	perfect	52	203-263	0	JN887634	GATCAACTAAGACGCATAAAACCAAATAGCAGAAGCTCCACCGAGGACAGCAATGATGGTGTTGCTTGTGGTGACGAGGAGATGAGCGGCGGCGCAACGAACCCTCAAATCGAAGCTAGAAAACCTAATGAAAGAAGAGTGCTCCTTCAAAGGCAGCAACAACGACATTGCCGCCAGAGGAGAGCATCGTGGATGAGGTCGCAGATCCACTGTCGATGTTTAGAAGAGAGAGAGAGAGAGAGAGAGAGAGAGAGAGAGAGAGAGAGAGAGAGAGAGAACAATGGAAGAAGATGGAGGAGATGGAGGACAAGCAACAGTGATGCCAGAGACACTGCTGAGAGCGACCCTTTCGACCCACCTTTGCCTTCGTGGTGATGGCATTGGTGGTTGGTTTTTTAT…	No significant hits found
Ah3TC42A02	TC42A02	AGAAATTGTGGAAATGAAGGGA	CACTTACAGAGCTGTTTTCGCT	(AG)21	perfect	50	77-137	0.64236	JN887635	GATCCTTCAACACCACCAACACCGACACAGCTTTTTTTCTTTCCATAATTCAGTAAACATTTACCTAAATCAAATGCATGGGTAGGGGGAAAAAAGAAAAGAAAAGGTTGAACTAACAGAAAGAGGCCACATTAAGGAAAAATTAGATAGAAATTGTGGAAATGAAGGGACATTGCAGAGAGAGAGAGAGAGAGAGAGAGAGAGAGAGAGAGAGAGAGACCATGATGAGAGTAAGCGAAAACAGCTCTGTAAGTG	No significant hits found
Ah3TC42A05	TC42A05	GAACATGAAGGGACACACACAT	AGAGAAGCTGGTTGGGTTGTAA	(AG)13	perfect	53	139-199	0.67101	JN887636	GATCAAATTTATGAAACTGTTGATTGGTTTTGAATAAATTGATAGAACATGAAGGGACACACACATGCAGAGAGAGAGAGAGAGAGAGAGAGAGTATGTGTTAGAAACTTAAGTGGAACTTCAGACATGTCACTATTGAAGAATGAATTGTCAGTAACATGATTCTCTACAAAACATTCTACACCACAAGGTTACAACCCAACCAGCTTCTCTGCAAGGTGTGGTAATAGAAGCAATTGCCGCATGACATTACCAATTTTAGACCTAACTAACTAACTAACACTAACTGAACCAGCATTCCTAATGAGTTCTGACTTCTGATTATATAAGAAGAAGGATAAGTATTATGTAGTCCTTTCATCCTATGATTTCATAGCAAAATATTAATATTGCAGCTGA…	No significant hits found

## Sheet: Primer-screening
		obs: P = polymorphic, M = monomorphic				obs: AiAd is synthetic amphidiploid (A.ipaënsis x A. duranensis)4x
		A genome		B genome		4n genome		4n genome		4n genome		4n genome
Marker name (long)	Marker name (short)	A.duranensis X A.stenosperma		A.ipaënsis X A.magna		Runner x AiAd A-genome		Runner x AiAd B-genome		Fleur11 x AiAd A genome		Fleur11 x AiAd B genome
Ah3TC12A01	TC12A01	M		P		M		M		P		P
Ah3TC12B04	TC12B04									P		M
Ah3TC12D08	TC12D08									-		-
Ah3TC13C03	TC13C03	P		P		M		M		P		P
Ah3TC13E05	TC13E05	P		P		M		M		M		P
Ah3TC13G05	TC13G05	M		P		M		M		P		P
Ah3TC14B08	TC14B08									P		M
Ah3TC14H09	TC14H09	P		P		M		M		P		P
Ah3TC15D11	TC15D11									not tested		not tested
Ah3TC15F12	TC15F12	M		M		M		M		not tested		not tested
Ah3TC16A10	TC16A10	P		M		M		M		P		P
Ah3TC16A10_1	TC16A10_1	P		P		P				not tested		not tested
Ah3TC17F01	TC17F01									not tested		not tested
Ah3TC19A02	TC19A02	P		P				P		-		-
Ah3TC19A02_1	TC19A02_1									not tested		not tested
Ah3TC19B03	TC19B03									-		-
Ah3TC19B04	TC19B04	P		M		M		M		P		P
Ah3TC19B05	TC19B05									-		-
Ah3TC19B07	TC19B07	M		M		M		M		-		-
Ah3TC19B11	TC19B11									not tested		not tested
Ah3TC19B11	TC19B11									not tested		not tested
Ah3TC19D09	TC19D09	P		P		M		M		P		P
Ah3TC19E01	TC19E01	M		M		M		M		M		P
Ah3TC19F05	TC19F05	M		M		M		M		M		P
Ah3TC19F06	TC19F06									not tested		not tested
Ah3TC19H01	TC19H01									P		M
Ah3TC20B02	TC20B02									not tested		not tested
Ah3TC20B05	TC20B05	P				P?		P?		P		P
Ah3TC20D05	TC20D05	P		M		P				P		P
Ah3TC20E08	TC20E08	P		M		M		M		P		P
Ah3TC20F08	TC20F08									P		M
Ah3TC21A09	TC21A09	M		M		M		M		P		M
Ah3TC21C03	TC21C03	P		P		P				not tested		not tested
Ah3TC21C10	TC21C10									not tested		not tested
Ah3TC21D06	TC21D06	M		P				P		not tested		not tested
Ah3TC21D06_1	TC21D06_1	P		P		M		M		P		M
Ah3TC21G01	TC21G01									M		P
Ah3TC22B07	TC22B07	M		M		M		M		-		-
Ah3TC22C01	TC22C01	P		M		P?		P?		P		P
Ah3TC22D09	TC22D09	P		M		P		P		P		P
Ah3TC22E01	TC22E01									-		-
Ah3TC22F05	TC22F05									not tested		not tested
Ah3TC22F10	TC22F10	P		P		M		M		M		P
Ah3TC22F11	TC22F11									not tested		not tested
Ah3TC22G05	TC22G05	M		M		M		M		P		P
Ah3TC22H08	TC22H08									P		M
Ah3TC22H12	TC22H12	P		M		P				P		P
Ah3TC23A11	TC23A11									-		-
Ah3TC23B09	TC23B09									P		M
Ah3TC23B10	TC23B10	M		M		M		M		M		M
Ah3TC23C08	TC23C08									M		P
Ah3TC23C08_1	TC23C08_1	P		P		M		M		M		M
Ah3TC23C08_2	TC23C08_2									not tested		not tested
Ah3TC23D04	TC23D04	P		M		P				P		P
Ah3TC23E04	TC23E04	M		M		M		M		P		P
Ah3TC23E04_1	TC23E04_1	P		M		M		M		not tested		not tested
Ah3TC23F04	TC23F04	P				P				P		P
Ah3TC23F05	TC23F05									not tested		not tested
Ah3TC23F09	TC23F09	M		M		M		M		not tested		not tested
Ah3TC23H09	TC23H09									P		M
Ah3TC23H10	TC23H10									M		P
Ah3TC24A06	TC24A06	M		M		M		M		P		M
Ah3TC24B05	TC24B05			P				P		M		P
Ah3TC24C06	TC24C06	M		P		M		M		P		P
Ah3TC24C07	TC24C07									-		-
Ah3TC24D06	TC24D06	M		P		M		M		not tested		not tested
Ah3TC24D12	TC24D12									M		M
Ah3TC24E01	TC24E01	P		M		M		M		M		P
Ah3TC24E12	TC24E12									not tested		not tested
Ah3TC24G10	TC24G10									-		-
Ah3TC25B04	TC25B04									P		M
Ah3TC25C10	TC25C10									P		M
Ah3TC25F03	TC25F03									M		M
Ah3TC25G11	TC25G11	M		M		M		M		M		P
Ah3TC25H06	TC25H06									-		-
Ah3TC25H07	TC25H07									not tested		not tested
Ah3TC26B12	TC26B12									not tested		not tested
Ah3TC26E12	TC26E12									-		-
Ah3TC26G12	TC26G12									not tested		not tested
Ah3TC27H12	TC27H12	P		M		M		M		P		M
Ah3TC28A07	TC28A07									not tested		not tested
Ah3TC28A12	TC28A12	P		M						P		M
Ah3TC28A12_1	TC28A12_1									not tested		not tested
Ah3TC28B01	TC28B01									P		P
Ah3TC28B07	TC28B07									P		P
Ah3TC28C01	TC28C01									not tested		not tested
Ah3TC28E09	TC28E09	P		M		M		M		P		M
Ah3TC29C07	TC29C07									not tested		not tested
Ah3TC29C07_1	TC29C07_1					P				not tested		not tested
Ah3TC29H08	TC29H08	P		P		M		M		P		P
Ah3TC30B02	TC30B02									not tested		not tested
Ah3TC30B03	TC30B03									-		-
Ah3TC30D04	TC30D04									P		M
Ah3TC30E12	TC30E12									not tested		not tested
Ah3TC31C09	TC31C09	P		M				P		M		P
Ah3TC31E08	TC31E08									P		P
Ah3TC31F12	TC31F12									P		M
Ah3TC31G11	TC31G11									not tested		not tested
Ah3TC31G11_1	TC31G11_1									-		-
Ah3TC31H02	TC31H02									P		M
Ah3TC31H03	TC31H03					P?		P?		P		M
Ah3TC31H06	TC31H06			P		M		M		P		P
Ah3TC32B09	TC32B09									not tested		not tested
Ah3TC32C11	TC32C11									M		M
Ah3TC33D07	TC33D07									not tested		not tested
Ah3TC33G10	TC33G10									P		M
Ah3TC34E12	TC34E12			P						not tested		not tested
Ah3TC35F03	TC35F03									not tested		not tested
Ah3TC35F05	TC35F05	P		M		M		M		not tested		not tested
Ah3TC36C02	TC36C02	M		M		M		M		not tested		not tested
Ah3TC36C03	TC36C03	M		M		M		M		not tested		not tested
Ah3TC36D11	TC36D11									P		M
Ah3TC36E09	TC36E09									not tested		not tested
Ah3TC38A07	TC38A07					M		M		P		M
Ah3TC38C01	TC38C01	P		M		M		M		P		P
Ah3TC38D06	TC38D06	M		M		M		M		P		P
Ah3TC38F01	TC38F01									P		P
Ah3TC38G04	TC38G04									P		P
Ah3TC38H09	TC38H09									M		M
Ah3TC39A10	TC39A10									P		M
Ah3TC39B04	TC39B04									P		M
Ah3TC39C01	TC39C01									P		M
Ah3TC39D01	TC39D01									not tested		not tested
Ah3TC39E08	TC39E08									P		M
Ah3TC39F01	TC39F01	M		M		M		M		-		-
Ah3TC39F08	TC39F08	K7988(3:1)		P		M		M		not tested		not tested
Ah3TC40A02	TC40A02									P		M
Ah3TC40B12	TC40B12									not tested		not tested
Ah3TC40C03	TC40C03	P		P		P				P		P
Ah3TC40D04	TC40D04									P		M
Ah3TC40E08	TC40E08	M		M						M		P
Ah3TC40E08_1	TC40E08_1									not tested		not tested
Ah3TC40G04	TC40G04									P		M
Ah3TC40H11	TC40H11									not tested		not tested
Ah3TC41A05	TC41A05									P		M
Ah3TC41A10	TC41A10	M		M		M		M		P		M
Ah3TC41A11	TC41A11									M		P
Ah3TC41A11_1	TC41A11_1			P						M		P
Ah3TC41C04	TC41C04									not tested		not tested
Ah3TC41C05	TC41C05	P				M		M		not tested		not tested
Ah3TC41C05_1	TC41C05_1									-		-
Ah3TC41C11	TC41C11	P		P		P?		P?		P		M
Ah3TC41E09	TC41E09									M		M
Ah3TC41F03	TC41F03									-		-
Ah3TC42A02	TC42A02	P		P		M		M		P		M
Ah3TC42A05	TC42A05	P				M		M		not tested		not tested
